# Supplementary material for: The role of the nursing work environment, head nurse leadership and presenteeism in job embeddedness among new nurses: a cross-sectional multicentre study
Source: BMC Nurs. 2024 Mar 5;23:159. doi: 10.1186/s12912-024-01823-1 (PMC10913553; doi:10.1186/s12912-024-01823-1)
Supplement: Supplementary file 1 — Supplementary Material 1 [file 12912_2024_1823_MOESM1_ESM.xlsx]

## Sheet: Sheet1
Demographics of participants
Age	Gender	Educational level	Hospital grade	Weekly working hours	Monthly income	Whether to work independently	Weekly night shifts
21	2	1	4	2	1	1	1
20	2	1	6	2	1	1	2
21	2	1	3	2	1	2	1
23	2	1	4	2	1	1	2
23	1	1	6	2	1	1	3
24	2	2	6	2	2	1	2
20	2	1	1	2	1	1	3
23	2	2	6	2	1	1	2
20	2	1	6	3	1	2	3
25	2	2	5	2	2	1	3
22	1	2	6	2	1	1	2
23	2	1	2	2	1	1	3
23	2	2	6	2	3	1	2
24	2	1	6	3	2	1	2
22	2	1	6	2	1	1	2
31	2	1	6	1	1	1	3
23	2	2	6	2	1	1	2
21	2	1	5	2	1	2	1
22	2	2	6	2	1	1	4
25	2	2	6	2	2	1	2
23	2	1	6	1	1	1	2
21	2	1	6	2	1	1	3
23	2	2	4	2	1	1	2
20	2	1	6	2	1	1	2
24	2	1	6	2	2	1	2
24	2	1	6	2	1	1	2
21	2	1	6	1	1	1	1
20	2	1	3	1	1	1	3
24	1	2	6	1	1	1	2
20	2	1	6	1	1	2	1
22	2	2	6	3	1	1	1
22	2	1	2	2	1	2	3
22	2	1	6	3	1	1	2
23	1	2	6	1	1	1	2
21	2	1	6	2	2	1	3
22	2	2	6	2	2	1	2
22	2	1	6	1	2	1	2
24	2	1	6	2	1	1	2
24	2	2	6	2	1	2	2
21	2	2	6	2	1	1	4
22	2	2	4	2	1	1	1
22	2	2	4	2	1	2	1
24	2	2	4	2	2	1	2
22	2	1	6	1	2	1	3
22	2	1	6	2	2	2	1
23	2	2	6	1	1	1	2
23	2	1	6	1	1	1	4
22	2	1	6	1	1	1	2
25	2	1	4	2	1	1	2
24	2	2	6	2	1	1	2
23	2	1	6	2	1	1	3
22	2	1	6	2	1	1	2
21	2	1	6	2	1	1	4
23	2	1	4	2	1	1	2
21	2	1	6	1	1	1	2
24	2	3	6	1	1	1	4
21	2	1	4	2	1	1	4
22	2	2	4	1	1	1	1
24	2	1	4	2	2	1	2
23	2	2	6	2	2	1	4
24	2	2	3	2	1	1	3
23	2	1	3	2	2	1	2
21	2	1	3	2	1	1	2
22	2	1	6	2	1	1	2
23	2	1	4	2	2	1	2
23	2	1	6	3	1	1	3
27	2	2	6	2	2	1	2
26	2	2	6	2	2	1	2
20	1	1	6	2	1	1	2
21	2	1	6	1	1	1	3
26	2	2	4	2	1	1	2
24	2	2	4	2	2	1	2
23	2	2	6	2	1	1	1
21	2	2	6	1	1	2	1
22	2	2	6	2	1	1	1
24	2	1	3	1	1	1	2
24	2	2	6	1	2	1	2
21	2	1	6	1	1	1	1
21	2	1	6	2	2	1	2
23	2	2	6	1	1	2	1
22	2	1	4	2	2	1	3
21	2	1	4	2	1	1	2
24	2	2	6	2	2	1	4
22	2	1	6	1	2	1	3
23	2	1	3	2	1	1	2
22	2	1	6	1	1	1	2
23	2	1	6	2	1	1	3
22	2	1	3	2	1	1	2
22	2	1	5	1	1	1	4
23	2	1	6	3	1	1	4
21	1	1	6	2	1	1	2
24	2	2	6	3	1	1	3
20	1	2	6	2	1	1	2
23	2	2	4	2	2	1	3
22	2	1	6	1	2	1	2
23	2	2	6	2	3	1	2
23	2	2	6	2	2	1	2
23	2	2	6	2	1	1	2
25	2	1	6	2	1	1	4
23	2	2	6	2	1	1	2
22	2	1	6	2	1	1	2
23	2	2	6	1	1	1	4
23	2	2	6	1	2	1	2
25	2	2	6	2	1	1	3
21	2	1	4	1	1	1	2
24	1	1	6	2	1	1	3
23	2	1	6	2	1	1	1
22	2	1	6	2	1	1	2
21	2	1	6	2	1	1	1
22	2	1	4	3	1	1	2
25	1	1	6	2	1	1	3
23	2	2	6	2	1	1	2
24	2	1	6	2	1	1	2
22	2	1	3	2	1	1	2
24	2	2	3	1	1	1	2
24	2	2	6	2	2	1	4
23	2	2	6	2	1	1	3
22	2	2	6	2	1	1	2
22	1	1	6	2	1	1	2
24	2	2	6	1	2	1	2
22	2	1	4	1	2	1	4
23	2	2	6	2	1	1	1
25	2	2	6	1	2	1	4
23	1	1	6	2	2	1	2
21	2	1	6	2	1	1	1
24	2	2	6	2	2	1	2
24	2	2	6	2	2	1	3
21	2	1	6	1	1	1	1
24	2	2	6	2	3	1	3
23	2	1	1	3	1	1	2
22	2	1	3	1	1	1	3
22	1	1	6	2	1	1	3
20	2	1	6	1	1	1	2
24	2	2	6	2	2	1	2
25	2	2	6	2	2	1	3
22	2	1	6	2	1	1	2
22	2	1	3	2	1	2	3
21	2	1	6	2	2	2	2
23	2	2	6	1	3	1	2
24	2	2	6	2	1	1	2
23	2	2	6	2	2	1	2
22	2	1	1	2	1	1	4
26	2	2	6	1	2	1	2
20	2	1	4	1	1	1	4
22	2	2	6	1	1	1	2
25	2	2	6	2	2	1	2
24	2	2	6	1	2	1	2
24	2	1	6	2	1	1	4
24	1	1	6	2	2	1	3
21	2	1	6	1	1	1	2
23	2	2	6	2	2	1	2
23	2	1	3	2	2	1	3
23	2	1	6	3	1	1	3
24	1	2	4	3	1	1	4
24	2	2	6	2	1	1	1
24	2	1	6	1	1	1	3
21	2	2	6	1	2	1	2
21	2	1	3	1	1	2	3
22	2	2	6	1	1	1	2
25	2	1	6	2	1	1	3
24	2	1	6	1	2	2	2
22	2	1	3	3	1	1	4
25	2	2	6	2	2	1	2
23	2	1	4	2	2	1	2
25	2	1	4	2	1	2	1
23	1	1	3	2	1	1	2
22	1	1	6	2	1	1	4
22	2	1	4	2	1	1	1
21	2	1	6	1	1	1	3
23	2	2	4	1	1	1	1
22	1	2	6	1	1	1	2
23	2	2	6	1	1	1	2
22	2	1	4	1	1	1	4
21	2	1	6	1	2	1	2
22	2	1	6	3	1	2	2
23	1	1	6	2	1	1	4
22	2	2	6	2	1	1	1
23	2	1	4	1	1	2	4
21	2	1	6	2	1	1	1
23	2	2	6	2	2	1	3
26	2	2	5	2	1	2	1
24	2	2	6	2	1	1	2
22	2	2	6	2	2	1	3
22	2	2	4	1	1	1	2
27	2	2	6	1	1	1	4
24	2	1	6	1	1	1	1
22	2	1	3	1	1	1	3
21	2	1	4	2	1	1	2
21	2	1	6	1	1	1	2
23	2	2	4	1	1	2	2
22	2	1	3	3	1	1	3
23	2	1	6	2	1	1	2
22	2	1	3	2	1	1	4
24	2	1	6	1	1	1	2
22	2	2	6	2	1	1	4
23	2	1	6	1	1	1	2
22	2	1	3	2	1	1	4
24	2	2	6	2	2	1	4
23	2	1	6	1	1	1	2
22	2	1	6	2	1	2	2
21	1	1	6	2	1	2	1
23	2	1	4	2	2	1	2
24	2	2	4	2	2	1	2
25	2	3	6	1	2	1	3
25	2	1	3	2	1	1	3
22	2	2	6	2	2	1	2
22	2	2	6	1	1	1	2
22	2	1	4	2	1	1	1
25	2	1	6	2	1	1	4
21	2	2	6	2	1	1	2
22	2	1	6	3	2	1	2
22	2	1	3	2	2	1	4
22	2	2	6	2	3	1	2
23	2	2	6	2	1	2	3
25	2	2	6	2	2	1	3
24	2	2	3	1	1	1	2
24	2	1	4	2	1	1	3
24	2	2	6	2	2	1	2
24	2	2	1	2	1	1	4
21	2	2	1	2	1	1	2
20	2	1	6	2	1	1	2
23	2	2	6	3	2	1	2
22	2	2	6	2	2	1	2
23	1	2	6	2	1	1	4
23	2	1	6	1	2	1	4
22	2	1	6	2	1	1	4
23	2	1	3	2	1	1	4
22	2	1	3	1	1	1	1
22	2	2	6	2	2	1	2
22	2	2	5	2	1	2	1
30	2	2	6	2	1	1	2
23	1	1	4	2	1	1	3
27	2	2	1	2	1	1	3
24	2	2	5	1	1	1	1
24	2	2	6	2	2	1	2
21	2	1	6	2	1	2	1
24	2	1	6	2	2	1	4
22	2	1	4	2	1	1	2
21	2	2	6	1	1	2	2
21	2	1	6	2	1	1	1
22	1	1	6	2	1	1	3
21	2	1	6	2	2	1	2
23	2	1	6	1	1	1	2
23	2	2	6	2	1	1	2
23	2	1	3	1	1	1	3
20	2	1	6	2	1	2	2
23	2	1	4	1	2	1	3
22	2	1	4	1	2	1	3
23	2	2	6	2	2	1	4
23	2	1	6	1	1	1	2
23	2	2	6	2	2	1	4
23	2	1	6	2	1	1	1
21	2	2	6	1	1	1	1
22	2	1	6	2	1	1	4
23	2	1	6	1	1	1	4
22	2	1	4	1	2	1	3
21	2	1	6	2	1	1	2
23	2	1	3	2	1	1	2
26	2	2	6	2	1	1	3
21	2	1	6	2	1	1	1
22	2	2	6	3	1	2	2
23	2	2	6	1	1	1	2
29	2	2	6	2	2	1	2
25	2	2	6	2	1	2	4
22	2	2	3	1	1	2	2
28	2	2	6	2	2	1	2
21	2	1	6	2	1	1	2
24	2	2	6	2	2	1	4
24	2	1	3	1	1	1	2
24	2	2	6	2	1	1	3
23	2	2	6	2	1	1	2
24	2	2	5	2	1	1	1
24	2	1	6	2	2	1	1
22	2	2	6	1	1	2	2
24	2	1	6	1	1	1	2
22	2	1	6	2	1	1	3
25	2	2	3	3	1	1	4
25	2	2	6	1	3	1	2
23	2	1	6	1	1	2	1
22	2	2	3	2	1	2	3
24	2	2	4	2	1	1	2
23	2	1	6	1	1	1	2
24	2	1	3	3	1	2	4
22	2	1	6	1	1	1	1
24	2	1	6	2	1	1	2
23	2	1	4	2	1	1	1
32	2	2	6	1	2	1	3
25	2	2	6	1	2	1	2
24	1	2	6	2	2	1	4
22	2	2	5	1	1	1	2
22	2	1	6	2	1	1	3
25	1	2	4	1	1	1	2
20	2	1	4	2	1	2	1
23	2	2	6	2	1	1	3
24	2	2	6	2	2	1	2
25	2	1	6	1	1	1	3
22	2	1	6	2	1	1	3
21	2	1	6	2	1	2	3
23	1	1	6	2	1	1	2
22	1	1	6	2	1	1	3
22	2	1	6	2	1	1	1
20	2	1	6	2	1	1	2
22	2	2	6	1	1	2	1
21	2	1	6	2	2	1	2
22	2	1	3	1	1	1	3
22	2	1	3	1	1	1	2
24	2	1	6	2	1	1	3
26	2	2	3	3	1	1	3
24	2	2	6	2	1	1	2
24	2	2	6	2	2	1	3
22	2	1	3	2	1	1	2
22	2	1	4	1	2	1	4
24	1	1	6	2	2	1	2
24	2	2	4	2	2	1	3
23	2	2	6	2	2	1	2
25	1	1	6	2	2	1	2
23	2	1	1	3	1	1	2
23	2	2	6	2	2	1	3
28	2	1	4	2	2	1	2
26	2	2	6	1	2	1	3
20	2	1	6	2	1	1	2
23	1	2	6	2	1	1	2
23	2	2	4	2	1	1	2
24	2	2	6	2	2	1	2
24	2	1	6	2	1	1	2
22	1	2	6	1	1	1	2
24	2	2	6	1	2	1	4
23	2	2	6	2	1	1	2
28	1	1	4	1	1	2	1
23	2	1	3	2	1	2	2
26	2	2	3	2	1	1	4
21	2	2	6	3	1	1	4
28	2	1	6	1	1	1	3
22	2	1	3	2	1	1	3
24	1	2	6	1	1	1	2
22	1	1	6	2	1	1	2
23	2	2	6	2	2	1	4
22	1	2	4	1	1	2	1
24	2	2	6	2	2	1	2
24	2	1	3	2	1	1	2
23	2	2	6	2	1	1	1
24	2	2	4	2	1	1	2
25	2	3	6	2	2	1	2
23	2	1	4	1	1	1	2
22	2	1	3	2	1	2	2
24	2	2	6	2	1	1	2
22	2	1	6	2	1	2	2
23	2	1	6	1	1	1	4
22	1	1	6	1	1	1	2
22	1	1	6	2	1	1	2
23	2	1	6	2	1	1	2
21	2	1	6	2	2	1	2
25	2	2	6	1	2	1	2
28	2	1	5	2	2	1	2
23	2	2	5	3	1	2	3
21	1	1	6	2	1	1	4
23	2	1	6	2	1	1	2
21	2	1	4	1	1	1	2
21	2	2	6	2	1	2	2
24	2	2	6	2	1	1	4
21	2	1	6	3	1	1	4
24	2	1	4	2	2	1	2
23	2	2	3	1	1	1	2
21	2	1	1	3	1	1	1
25	2	2	6	2	2	1	2
26	2	2	4	2	2	1	2
24	2	2	6	1	2	1	2
21	2	1	4	2	1	2	3
18	2	1	6	1	1	1	2
24	2	2	6	2	2	1	3
23	2	2	6	1	2	1	2
23	2	2	6	1	2	1	2
27	2	1	6	1	1	1	3
21	2	1	3	1	1	1	3
23	2	1	3	1	1	1	3
23	2	2	3	1	1	1	1
21	2	1	4	2	1	1	2
22	2	2	6	2	1	1	2
25	1	2	6	2	1	1	2
28	2	2	1	1	1	2	2
23	2	2	6	2	1	1	3
22	2	2	4	3	2	1	2
23	2	2	6	3	1	1	2
20	2	1	6	3	1	1	4
22	2	2	5	2	1	2	2
21	2	1	4	2	1	1	1
23	2	1	5	3	2	1	4
24	1	2	6	2	2	1	4
24	2	2	6	2	2	1	2
24	2	2	6	2	2	1	2
24	2	2	6	2	1	1	1
25	1	1	6	3	2	1	3
23	1	1	6	2	1	1	2
24	2	1	3	2	1	1	2
23	2	1	3	2	1	1	4
27	2	2	6	2	2	1	2
32	2	1	6	2	2	1	3
22	2	2	6	2	1	1	2
23	2	2	4	3	2	1	3
21	2	1	1	2	1	1	3
22	2	1	6	2	2	1	2
23	2	2	6	1	2	1	3
24	1	1	6	1	1	1	3
23	1	1	4	2	1	1	2
23	2	2	6	1	2	1	2
29	2	1	3	2	1	1	3
23	2	2	6	2	1	1	3
23	2	2	6	2	1	1	2
24	2	1	1	2	1	1	4
21	2	1	4	2	1	1	1
28	2	2	6	2	1	1	3
23	2	1	4	2	1	1	1
22	2	2	6	2	1	2	1
25	2	2	6	1	2	1	2
22	2	2	6	2	1	2	1
23	2	1	6	1	2	1	2
22	2	1	3	3	1	1	3
22	1	1	6	2	1	1	2
24	2	2	6	2	1	1	1
24	2	2	6	1	1	2	1
23	2	2	6	2	2	1	3
22	2	1	6	2	1	1	3
22	2	1	3	1	1	2	1
23	1	1	6	2	1	1	4
23	2	1	6	2	2	1	4
23	2	1	6	2	1	2	2
24	2	2	4	2	1	2	1
24	2	2	6	2	2	1	2
22	1	1	6	2	1	1	4
21	2	1	4	2	1	2	2
25	2	3	6	1	1	2	4
21	2	1	4	2	1	1	4
24	2	2	6	2	2	1	2
23	2	1	6	2	2	1	2
22	2	2	6	2	1	1	2
25	2	2	6	2	2	2	2

## Sheet: Sheet2
Participants' score of nursing work environment
Nursing Work Environment—Item N0.1	Nursing Work Environment—Item N0.2	Nursing Work Environment—Item N0.3	Nursing Work Environment—Item N0.4	Nursing Work Environment—Item N0.5	Nursing Work Environment—Item N0.6	Nursing Work Environment—Item N0.7	Nursing Work Environment—Item N0.8	Nursing Work Environment—Item N0.9	Nursing Work Environment—Item N0.10	Nursing Work Environment—Item N0.11	Nursing Work Environment—Item N0.12	Nursing Work Environment—Item N0.13	Nursing Work Environment—Item N0.14	Nursing Work Environment—Item N0.15	Nursing Work Environment—Item N0.16	Nursing Work Environment—Item N0.17	Nursing Work Environment—Item N0.18	Nursing Work Environment—Item N0.19	Nursing Work Environment—Item N0.20	Nursing Work Environment—Item N0.21	Nursing Work Environment—Item N0.22	Nursing Work Environment—Item N0.23	Nursing Work Environment—Item N0.24	Nursing Work Environment—Item N0.25	Nursing Work Environment—Item N0.26	Total Score of Nursing Work Environment
4	3	3	2	4	4	4	4	4	6	6	6	6	6	5	4	4	4	4	4	4	4	3	5	5	4	112
6	4	4	4	4	4	5	5	5	4	4	5	5	5	5	5	5	5	5	5	3	4	3	5	4	3	116
4	4	4	3	4	3	4	4	3	4	4	4	4	4	4	4	3	3	4	3	4	3	4	4	4	3	96
5	5	5	5	5	5	5	5	5	5	5	5	5	5	5	5	3	3	5	5	5	5	5	5	5	5	126
6	6	6	6	6	6	6	6	6	6	6	6	6	6	6	6	6	6	6	6	6	6	6	6	6	6	156
6	5	5	6	6	6	6	6	6	6	6	6	6	6	6	6	5	5	5	5	6	6	5	6	6	6	149
6	5	5	5	4	5	5	4	4	4	4	4	4	4	6	4	4	4	5	4	1	1	1	4	6	5	108
6	6	6	6	6	6	5	5	5	6	6	6	5	5	6	5	5	6	6	5	5	6	5	5	6	5	144
5	5	5	5	5	2	2	3	3	5	4	5	4	4	4	5	4	4	4	4	3	2	4	4	4	4	103
5	4	4	4	5	4	5	4	5	4	4	5	5	5	5	4	5	4	4	5	4	4	4	4	4	3	113
5	5	5	5	5	5	5	5	5	5	5	5	5	5	5	5	5	5	4	5	5	5	5	5	4	4	127
6	6	6	6	6	6	6	6	6	6	6	6	6	6	6	6	6	6	6	6	6	6	5	6	6	6	155
6	6	6	6	6	6	6	6	6	6	6	6	6	6	6	6	6	6	6	6	6	6	6	6	6	6	156
6	6	6	6	6	6	6	6	6	6	6	6	6	6	6	6	6	6	6	6	6	6	6	6	6	6	156
6	6	6	6	6	6	6	6	6	6	6	6	6	6	6	6	6	6	6	6	6	6	6	6	6	6	156
6	6	6	6	6	5	6	6	6	6	6	6	6	6	6	6	6	6	6	6	6	6	6	6	6	6	155
2	2	5	4	2	3	2	3	2	4	4	4	4	5	5	4	4	4	4	4	4	4	2	4	4	4	93
5	5	5	5	5	5	5	5	5	5	5	5	5	5	5	5	5	5	5	5	5	5	5	5	5	5	130
5	5	5	5	5	5	5	5	5	5	5	5	5	5	5	5	5	5	5	5	5	5	5	5	5	5	130
5	5	5	5	5	5	5	5	5	5	5	5	5	5	5	5	5	5	5	5	5	5	5	5	5	5	130
6	6	6	6	6	6	6	6	6	6	6	6	6	6	6	6	6	6	6	6	6	6	6	6	6	6	156
6	5	5	5	5	5	5	5	5	5	5	5	5	5	5	5	5	5	5	5	5	5	5	5	5	5	131
5	5	5	5	5	5	5	5	5	4	4	4	4	5	5	5	5	5	5	5	4	4	4	4	5	5	122
5	5	5	5	5	5	5	5	5	5	5	6	5	5	5	5	5	5	5	5	5	5	5	5	5	5	131
6	4	4	4	4	4	4	4	4	4	4	4	4	4	4	4	4	4	4	4	4	4	4	4	4	4	106
6	6	6	6	6	6	6	6	6	6	6	6	6	6	6	6	6	6	6	6	6	6	6	6	6	6	156
5	5	5	5	5	5	5	5	5	5	5	5	5	5	5	5	5	5	5	5	5	5	5	5	5	5	130
5	5	5	5	5	5	5	5	5	5	5	5	5	5	5	5	5	5	5	5	5	5	5	5	5	5	130
4	5	5	5	5	4	5	5	5	4	4	5	5	5	5	5	4	3	4	5	5	5	5	4	5	5	121
1	1	1	1	1	1	1	1	1	1	1	1	1	1	1	1	1	1	1	1	1	1	1	1	1	1	26
5	3	3	4	5	4	4	4	4	4	4	4	5	5	5	6	4	3	3	3	4	4	3	3	3	4	103
5	5	5	5	5	5	5	5	5	5	5	5	5	5	5	5	5	5	5	5	5	5	5	5	5	5	130
5	5	5	5	5	4	5	5	5	4	4	4	5	5	5	5	5	5	5	5	5	5	5	5	5	5	126
4	4	4	4	4	4	4	4	4	4	4	4	4	4	4	4	5	4	4	4	4	5	4	5	4	5	108
5	5	5	5	5	5	5	5	5	5	5	5	4	5	5	5	5	5	5	5	5	5	5	5	5	5	129
5	5	5	5	5	5	5	5	5	5	5	5	5	5	5	5	5	5	5	5	3	5	4	5	5	5	127
5	5	5	5	5	5	5	5	5	5	5	5	5	5	5	5	5	5	5	5	5	5	5	5	5	5	130
4	3	2	2	5	4	4	4	3	3	3	4	4	4	4	3	4	4	4	4	3	3	2	3	3	3	89
3	4	3	3	3	3	4	3	3	3	3	3	3	3	4	3	4	3	3	4	3	3	3	3	3	3	83
4	4	4	4	4	4	4	4	4	4	4	4	4	4	4	4	4	4	4	4	2	2	2	4	4	3	97
5	5	5	5	5	5	5	5	5	5	5	5	5	5	5	5	5	5	5	5	5	5	5	5	5	5	130
6	6	6	6	6	6	6	6	6	6	6	6	6	6	6	6	6	6	6	6	6	6	6	6	6	6	156
6	6	6	5	6	5	5	5	5	5	5	5	5	5	5	6	5	5	5	5	5	5	5	5	5	5	135
5	5	5	5	5	5	5	5	5	5	5	5	5	5	5	5	5	5	5	5	5	5	5	5	5	5	130
6	6	6	6	6	6	6	6	6	6	6	6	6	6	6	6	6	6	6	6	6	6	6	6	6	6	156
6	6	6	6	6	6	6	6	6	6	6	6	6	6	6	6	6	6	6	6	6	6	6	6	6	6	156
6	6	6	6	6	6	6	6	6	6	6	6	6	6	6	6	6	6	6	6	6	6	6	6	6	6	156
6	6	6	6	6	6	6	6	6	6	6	6	6	6	6	6	6	6	6	6	6	6	6	6	6	6	156
6	6	6	6	6	6	6	6	6	6	6	6	6	6	6	6	6	6	6	6	5	5	5	6	6	6	153
4	3	2	2	5	1	1	1	2	1	2	2	2	2	2	2	2	2	2	5	2	1	1	3	3	5	60
6	6	6	6	6	6	6	6	6	6	6	6	6	6	6	6	6	6	6	6	6	6	6	6	6	6	156
6	6	6	6	6	6	6	6	6	6	6	6	6	6	6	6	6	6	6	6	6	6	6	6	6	6	156
6	6	5	6	6	5	6	6	6	6	5	6	6	6	6	5	6	5	5	6	6	6	5	5	5	6	147
5	5	5	5	5	5	5	5	5	5	5	5	5	5	5	5	5	5	5	5	5	5	5	5	5	5	130
6	6	6	6	6	6	6	6	6	6	6	6	6	6	6	6	6	6	6	6	6	6	6	6	6	6	156
6	6	6	6	6	6	6	6	6	6	6	6	6	6	6	6	6	6	6	6	6	6	6	6	6	6	156
5	4	4	4	6	4	6	5	5	4	4	4	4	5	5	5	4	5	4	5	4	4	3	5	5	4	117
6	6	6	6	6	6	6	6	6	6	6	6	6	6	6	6	6	6	6	6	6	6	6	6	6	6	156
6	6	6	6	6	6	6	6	6	6	6	6	6	6	6	6	6	6	6	6	6	6	6	6	6	6	156
5	5	5	5	5	5	5	5	5	5	4	4	5	5	5	5	5	5	5	5	5	5	5	5	5	5	128
5	4	3	3	3	4	5	4	4	5	5	5	5	6	6	6	6	6	6	6	6	5	3	6	4	4	125
5	5	4	5	5	5	5	5	4	5	5	5	5	5	5	5	5	5	6	3	3	5	3	3	3	3	117
6	6	6	6	6	6	6	6	6	6	6	6	6	6	6	6	6	6	6	6	5	5	5	5	5	5	150
4	4	3	4	4	4	4	4	4	4	4	4	4	4	4	4	4	4	4	4	4	4	4	4	4	4	103
4	4	4	4	4	4	4	4	4	4	4	4	4	4	4	4	4	4	4	4	4	4	4	4	4	4	104
5	5	5	5	5	5	5	5	5	5	5	5	5	6	6	5	5	5	5	5	6	5	5	6	6	6	136
5	5	5	5	5	4	5	5	5	4	4	4	5	5	4	4	4	4	4	5	4	4	4	4	4	4	115
5	5	5	5	5	5	5	5	5	5	5	5	5	5	5	5	4	4	4	5	5	5	5	5	5	5	127
6	6	6	6	6	6	6	6	6	6	6	6	6	6	6	6	6	6	6	6	6	6	6	6	6	6	156
6	6	6	6	6	6	6	6	6	5	5	5	6	6	6	6	6	6	6	6	4	4	4	5	6	6	146
5	5	5	5	5	5	5	5	5	5	5	5	5	5	5	5	5	5	5	5	5	5	5	5	5	5	130
6	4	4	4	6	4	6	6	6	4	4	4	5	5	5	5	5	5	5	5	4	4	4	4	4	4	122
4	4	4	4	4	4	4	4	4	4	4	4	4	4	4	4	4	4	4	4	4	4	4	4	4	4	104
6	5	5	5	5	5	5	5	5	5	5	5	5	5	5	5	5	5	5	5	5	5	5	5	5	5	131
6	6	6	6	6	6	6	6	6	6	6	6	6	6	6	6	6	6	6	6	6	6	6	6	6	6	156
6	6	6	6	6	6	6	6	6	6	6	6	6	6	6	6	6	6	6	6	6	6	6	6	6	6	156
6	6	6	6	6	6	6	6	6	6	6	6	6	6	6	6	6	6	6	6	6	6	6	6	6	6	156
4	4	4	4	4	4	4	4	4	4	4	4	4	4	4	4	4	4	4	4	4	4	4	4	4	4	104
4	3	4	4	5	5	4	5	6	5	4	4	5	5	4	5	5	4	4	5	5	5	5	5	5	4	119
5	5	5	5	5	5	5	5	5	5	5	5	5	5	5	5	5	5	5	5	5	5	5	5	5	5	130
5	5	5	5	5	5	5	5	5	6	6	5	6	6	6	6	6	6	6	6	6	6	6	6	6	6	146
6	6	6	6	6	6	6	6	6	6	6	6	6	6	6	6	6	6	6	6	5	5	5	5	5	4	149
5	5	5	5	6	5	5	5	5	5	5	5	5	5	5	5	5	6	5	5	5	5	5	6	5	5	133
6	6	6	6	6	4	6	6	6	4	4	4	6	4	4	5	5	3	3	5	6	6	6	4	4	4	129
6	6	6	6	6	6	6	6	6	6	6	6	6	6	6	5	5	5	4	5	5	3	5	5	6	4	142
5	5	5	5	5	5	5	5	5	5	5	5	5	5	5	5	5	5	5	5	5	5	5	5	5	5	130
6	6	6	6	6	6	6	6	6	6	6	6	6	6	6	6	6	6	6	6	6	6	6	6	6	6	156
6	6	5	5	6	5	5	5	5	5	5	5	5	5	5	5	5	5	5	5	5	5	5	5	5	5	133
5	5	5	5	5	5	5	5	5	4	4	4	5	5	5	5	5	5	5	5	5	5	5	5	5	5	127
5	5	5	5	5	5	5	5	5	5	5	5	5	5	5	5	5	5	5	5	5	5	5	5	5	5	130
6	6	6	6	6	6	6	6	6	6	6	6	6	6	6	6	6	6	6	6	6	6	6	6	6	6	156
5	5	5	5	5	5	5	5	5	5	5	5	5	5	5	5	5	5	5	5	5	3	5	5	5	5	128
6	6	6	6	6	6	6	6	6	4	4	4	5	4	4	4	6	6	6	6	6	6	5	6	6	6	142
1	2	3	4	3	3	4	4	4	4	4	4	4	4	4	4	4	4	4	4	4	4	4	4	4	4	96
5	4	4	4	5	4	5	5	4	4	5	5	5	5	5	5	5	5	5	5	5	5	5	5	5	5	124
5	3	3	3	4	4	4	5	6	3	3	3	4	5	6	5	5	5	4	4	4	3	4	4	4	3	106
5	4	4	5	5	5	5	5	5	5	5	5	5	5	5	5	5	5	5	5	5	5	5	5	5	5	128
6	6	5	4	6	5	5	4	4	4	4	4	5	4	4	4	4	4	4	4	4	5	4	4	4	4	115
5	5	5	5	5	5	5	5	5	5	5	5	5	5	5	5	5	5	4	5	4	4	4	5	4	5	125
6	6	6	6	6	6	6	6	6	6	6	6	6	6	6	6	6	5	6	6	6	6	6	6	6	6	155
6	6	6	6	6	6	6	6	6	6	6	6	6	6	6	6	6	6	6	6	5	6	5	6	6	6	154
6	6	6	6	6	6	6	6	6	6	6	6	6	6	6	6	6	6	6	6	6	6	6	6	6	6	156
4	2	3	3	5	3	4	3	4	4	4	4	4	4	4	4	4	4	4	4	3	2	1	2	3	5	91
6	6	5	5	5	5	5	5	5	5	5	5	5	5	5	5	5	5	5	5	5	5	5	5	5	5	132
6	6	6	6	6	5	5	5	6	6	5	5	5	5	5	5	5	5	5	5	5	5	5	5	5	5	137
4	6	5	5	5	5	5	5	5	4	5	5	5	5	5	5	5	5	5	5	5	5	3	5	5	4	126
5	5	5	5	5	5	5	5	5	5	5	5	5	5	5	5	5	5	5	5	5	5	5	5	5	5	130
6	6	6	6	6	6	6	6	6	6	6	6	6	6	6	6	6	6	6	6	6	6	6	6	6	6	156
5	5	5	5	5	5	5	5	5	5	5	5	5	5	5	5	5	5	5	5	5	5	4	5	5	5	129
5	5	5	5	5	5	5	5	5	5	5	5	5	5	5	5	5	5	5	5	5	5	5	5	5	5	130
6	6	6	6	6	6	6	6	6	6	6	6	6	6	6	6	6	6	6	6	6	6	6	6	6	6	156
6	6	5	5	5	5	5	5	5	5	5	5	5	5	5	5	5	5	5	5	5	5	5	5	5	5	132
5	5	5	5	5	5	5	5	5	5	5	5	5	5	5	5	5	5	5	5	2	5	5	5	5	5	127
5	5	3	4	4	3	4	4	4	5	5	5	6	3	5	4	4	4	5	5	3	3	3	4	5	5	110
5	5	5	5	5	4	5	5	4	4	4	4	4	5	5	5	5	5	5	5	5	5	5	5	5	5	124
6	6	6	6	6	6	6	6	6	6	6	6	6	6	6	6	6	6	6	6	6	6	6	6	6	6	156
5	5	5	5	5	5	5	5	5	5	5	5	5	5	5	5	5	5	5	5	5	5	5	5	5	5	130
6	6	6	6	6	6	6	6	6	6	6	6	6	6	6	6	6	6	6	4	6	6	6	6	6	6	154
6	6	6	6	6	6	6	6	6	6	6	6	6	6	6	6	6	6	6	6	6	6	6	6	6	6	156
6	6	6	6	6	6	6	6	6	6	6	6	6	6	6	6	6	6	6	6	6	6	6	6	6	6	156
5	5	5	5	5	5	5	5	5	5	5	5	5	5	5	5	5	5	5	5	5	5	5	5	5	5	130
4	3	3	3	3	4	4	4	4	4	4	4	4	4	4	4	4	4	4	4	4	4	4	4	4	4	100
6	6	6	6	6	5	6	6	6	6	6	6	6	6	6	6	6	6	6	6	6	6	6	6	6	6	155
6	6	6	6	6	6	6	6	6	6	6	6	6	6	6	6	5	6	6	6	6	6	6	6	6	6	155
5	5	5	5	5	5	5	5	5	5	5	5	5	5	5	5	5	5	5	5	5	5	5	5	5	5	130
6	6	6	6	6	4	6	6	6	6	6	6	6	5	5	6	6	6	6	6	5	5	5	5	6	6	148
4	3	3	3	4	3	4	4	4	4	4	4	4	4	4	4	4	4	4	4	4	3	4	4	4	4	99
6	6	6	6	6	6	6	6	6	6	6	6	6	6	6	6	6	6	6	6	6	6	6	6	6	6	156
4	3	3	3	4	3	4	4	4	3	3	3	4	4	4	4	4	4	3	4	3	3	3	3	3	3	90
6	4	4	4	6	4	4	4	4	4	4	4	5	5	5	5	4	4	4	4	4	4	4	4	4	4	112
5	5	4	4	5	5	5	5	5	5	5	5	5	5	5	5	5	5	5	5	4	4	4	5	5	4	124
6	6	6	6	6	6	6	6	6	6	6	6	6	6	6	6	6	6	6	6	6	6	6	6	6	6	156
6	6	6	6	6	6	6	6	6	6	6	6	6	6	6	6	6	6	6	6	6	6	6	6	6	6	156
4	4	4	4	4	4	4	4	4	4	4	4	4	4	4	4	4	5	5	4	3	3	3	3	3	3	100
5	5	5	4	4	2	4	2	3	3	3	3	3	4	3	3	3	3	4	3	4	2	2	2	2	2	83
5	5	5	5	5	5	5	5	5	5	5	5	5	5	5	5	5	5	5	5	5	5	5	5	5	5	130
5	2	2	2	3	2	3	3	3	3	4	4	4	6	5	4	5	5	5	5	3	3	2	5	4	3	95
6	6	6	6	6	6	6	6	6	6	6	6	6	6	6	6	6	6	6	6	6	6	6	6	6	6	156
6	6	6	6	6	6	6	6	6	6	6	6	6	6	6	6	6	6	6	6	6	6	6	6	6	6	156
6	1	1	1	6	1	1	1	1	1	1	1	5	6	6	1	1	1	3	4	1	1	1	3	3	1	59
6	4	4	4	4	5	6	6	6	4	4	4	4	4	4	4	4	4	4	4	5	4	5	5	5	5	118
4	3	3	3	4	1	5	5	5	5	5	5	5	5	5	6	4	4	5	4	2	2	1	3	3	1	98
6	6	6	6	6	6	6	6	6	6	6	6	6	6	6	6	6	6	6	6	6	6	6	6	6	6	156
6	5	5	5	5	5	6	5	5	5	5	5	5	5	5	5	5	5	5	5	5	5	5	5	5	5	132
5	4	5	4	5	4	6	5	5	4	4	4	4	5	5	5	5	5	5	5	2	5	2	4	4	4	115
4	4	4	4	5	4	4	4	4	4	4	4	4	4	4	4	4	4	4	4	4	3	3	4	4	4	103
6	6	6	6	6	6	6	6	6	6	6	6	6	6	6	6	6	6	6	6	4	5	4	4	6	5	148
6	6	6	6	6	6	6	6	6	6	6	6	6	6	6	6	6	6	6	6	6	6	6	6	6	6	156
5	4	4	4	4	4	4	4	4	4	4	4	4	4	4	4	4	4	4	4	3	4	3	4	4	4	103
5	5	5	5	5	5	5	5	5	5	5	5	5	5	6	6	4	6	6	6	6	6	6	6	6	6	140
6	6	6	6	4	3	1	2	2	4	5	5	5	5	5	5	5	5	5	5	5	5	5	5	5	5	120
6	6	6	6	6	6	6	6	6	6	6	6	6	6	6	6	6	6	6	6	6	6	6	6	6	6	156
4	4	6	6	6	6	6	6	6	6	6	6	6	6	6	6	6	6	6	6	6	6	6	6	6	6	152
5	5	5	5	5	5	5	5	5	5	5	5	5	5	5	5	5	5	5	5	5	5	5	5	5	5	130
6	4	4	4	4	6	6	6	6	5	5	5	5	5	5	6	6	6	6	5	5	5	5	5	5	5	135
5	5	5	5	5	4	4	4	4	4	4	4	4	4	4	4	4	4	4	4	4	4	4	4	4	4	109
6	6	6	6	6	6	6	6	6	6	6	6	6	6	6	6	6	6	6	6	6	6	6	6	6	6	156
6	4	4	4	5	5	5	5	5	5	5	5	5	5	5	5	4	5	5	5	3	5	1	5	4	5	120
5	5	5	5	5	5	5	5	5	5	5	5	6	6	6	6	6	6	6	6	6	6	6	6	6	6	144
4	4	4	4	4	3	3	4	4	4	3	3	3	3	4	4	4	4	4	4	2	2	2	4	4	4	92
5	5	6	6	6	6	6	6	6	6	6	6	6	6	6	6	6	6	6	6	5	5	5	5	5	5	148
6	3	6	3	6	3	6	6	3	3	3	3	6	6	6	6	6	4	4	4	3	1	3	1	3	1	105
6	6	6	6	6	6	6	6	6	6	6	6	6	6	6	6	6	6	6	6	6	6	6	6	6	6	156
5	4	4	4	6	4	6	6	6	6	4	4	4	3	4	4	4	4	4	4	4	4	4	4	4	4	114
6	6	6	6	6	6	6	6	6	6	6	6	6	6	6	6	6	6	6	6	6	6	6	6	6	6	156
5	4	4	4	5	4	5	4	3	4	4	4	5	5	5	5	5	5	5	5	5	3	3	3	4	3	111
5	5	2	2	2	2	5	5	5	5	5	5	5	5	5	5	5	5	5	5	1	1	1	5	5	2	103
5	6	5	4	6	4	5	4	5	4	4	4	6	5	5	5	5	5	4	5	5	5	3	4	5	5	123
5	5	5	5	5	5	5	5	5	5	5	5	5	5	5	5	5	5	5	5	5	5	5	5	5	5	130
6	6	6	6	6	6	6	6	6	6	6	6	6	6	6	6	4	4	6	4	6	6	6	6	6	6	150
5	5	5	5	5	5	5	5	5	5	5	5	5	5	5	5	4	4	4	4	4	5	4	5	5	5	124
6	6	4	4	6	5	6	6	6	5	5	5	6	6	6	6	6	6	6	6	6	4	4	6	6	6	144
4	4	4	4	4	4	4	4	4	4	4	4	4	4	4	4	4	4	4	4	4	4	4	4	4	4	104
6	6	6	6	6	6	6	6	6	6	6	6	6	6	6	6	6	6	6	6	6	6	6	6	6	6	156
4	4	4	4	4	4	4	4	4	4	4	4	4	4	4	4	4	4	4	4	4	4	3	4	4	4	103
6	6	6	6	6	6	6	6	6	6	6	6	6	6	6	6	6	6	6	6	6	6	6	6	6	6	156
5	5	5	5	5	5	5	5	5	5	5	5	5	5	5	5	5	4	5	5	5	5	5	5	5	5	129
5	5	5	5	5	5	5	5	5	5	5	5	5	5	5	5	5	5	5	5	5	5	5	5	5	5	130
6	6	6	6	6	4	6	6	6	5	6	6	5	5	6	6	6	6	6	6	6	6	6	6	6	6	151
3	4	4	4	5	5	5	5	5	5	5	5	5	5	5	5	5	5	5	5	5	5	5	5	5	5	125
6	5	5	5	5	5	5	5	5	5	4	4	5	5	5	5	5	5	5	5	5	5	5	5	5	5	129
6	6	6	6	6	6	6	6	6	6	6	6	6	6	6	6	6	6	6	6	6	6	6	6	6	6	156
6	5	5	5	6	5	5	6	5	5	5	5	5	5	5	6	5	5	5	5	5	5	5	5	5	5	134
6	4	4	4	6	5	5	5	5	5	5	5	5	5	5	4	5	5	5	5	5	5	3	5	5	5	126
6	6	6	6	6	6	5	6	6	6	6	6	6	6	6	6	6	6	6	6	6	6	6	6	6	6	155
6	6	6	6	6	6	6	6	6	6	6	6	6	6	6	6	6	6	6	6	6	6	6	6	6	6	156
5	5	5	5	5	3	5	4	5	5	4	4	5	5	4	4	2	4	4	4	3	4	3	4	3	3	107
5	5	5	5	5	5	5	5	5	5	5	5	5	5	5	5	5	5	5	5	5	5	5	5	5	5	130
5	5	5	5	5	5	5	5	5	5	5	5	5	5	5	5	5	5	5	5	5	5	5	5	5	5	130
4	4	4	4	4	4	4	4	4	4	4	4	4	4	4	4	4	4	4	4	4	4	4	4	4	4	104
4	4	3	4	3	2	2	3	2	3	3	4	4	4	3	3	3	3	4	5	3	3	3	4	3	2	84
6	5	5	5	5	2	3	3	4	5	5	5	5	5	5	4	4	5	4	4	3	3	3	3	3	3	107
6	6	6	6	6	5	6	6	6	6	5	6	5	5	5	5	6	6	6	5	6	6	6	6	6	6	149
6	6	6	6	6	6	6	6	6	6	6	6	6	6	6	6	6	6	6	6	6	6	6	6	6	6	156
5	5	5	5	5	5	5	5	5	5	5	5	5	5	5	5	5	5	5	5	5	5	5	5	5	5	130
5	4	4	4	6	5	5	5	5	4	4	5	4	4	5	6	5	5	5	4	3	4	2	4	4	5	116
3	3	3	3	4	4	4	4	4	4	4	4	4	4	6	6	6	6	4	6	4	4	3	6	6	6	115
6	6	6	6	6	5	6	6	6	6	6	6	6	6	6	6	6	6	6	6	6	6	6	6	6	6	155
6	6	6	6	6	6	6	6	6	6	6	6	6	6	6	6	6	6	6	5	6	6	6	6	6	6	155
6	6	6	6	6	6	6	6	6	6	6	6	6	6	6	6	3	3	3	5	6	6	5	6	6	6	145
6	6	6	6	6	6	6	6	6	6	6	6	6	6	6	6	6	6	6	6	6	6	6	6	6	6	156
6	6	6	6	6	6	6	6	6	6	6	6	6	6	6	6	6	6	6	6	6	6	6	6	6	6	156
5	5	5	5	5	5	5	5	5	5	5	5	5	5	5	5	5	5	5	5	5	5	5	5	5	5	130
5	4	3	4	5	4	5	5	6	4	4	4	5	5	5	4	4	4	4	5	3	4	3	3	4	4	110
5	2	4	4	3	4	4	4	4	3	4	4	4	4	4	4	4	3	4	4	3	4	3	3	4	2	95
4	5	4	2	5	2	5	5	5	4	4	4	4	4	4	4	4	3	5	5	2	2	2	3	3	4	98
5	5	5	5	5	5	6	6	5	5	5	5	5	5	5	5	5	5	5	5	6	6	6	6	5	5	136
6	6	6	6	6	6	6	6	4	6	6	6	6	6	6	3	5	5	5	5	5	3	4	5	6	6	140
6	6	6	6	6	6	6	6	6	6	6	6	6	6	6	6	6	6	6	6	6	6	6	6	6	6	156
5	6	5	5	6	6	6	6	6	6	6	6	6	6	6	6	5	5	5	5	5	5	5	5	5	5	143
5	5	5	5	5	5	5	5	5	5	5	5	5	5	5	5	5	5	5	5	5	5	5	5	5	5	130
6	6	4	4	6	4	5	5	5	4	5	5	5	4	5	5	4	4	5	5	5	4	4	5	5	3	122
6	6	6	6	6	6	6	6	6	6	6	5	5	5	3	5	5	6	6	6	6	6	6	6	6	5	147
5	5	4	5	4	5	4	4	5	4	5	5	5	5	5	5	3	3	4	5	4	4	3	4	4	4	113
6	6	6	6	6	6	6	6	6	6	6	6	6	6	6	6	6	6	6	6	6	6	6	6	6	6	156
4	4	4	4	4	4	4	4	4	4	4	4	4	4	4	4	4	4	4	4	4	4	4	4	4	4	104
6	6	6	6	6	6	6	6	6	6	6	6	6	6	6	6	6	6	6	6	6	6	6	6	6	6	156
4	3	3	3	5	5	5	5	5	5	5	5	5	5	5	5	3	5	5	5	3	2	2	3	3	3	107
5	5	5	5	5	4	6	5	5	5	5	5	5	5	5	5	5	5	5	5	4	4	4	5	5	5	127
5	5	5	5	5	5	5	5	5	5	5	5	5	5	5	5	5	5	5	5	5	5	5	5	5	5	130
6	6	6	6	5	4	5	4	4	4	4	4	4	4	4	5	5	5	5	5	5	5	5	4	5	5	124
6	6	6	6	6	6	6	5	5	6	6	6	6	6	6	6	6	6	6	5	5	5	6	5	5	5	148
6	6	6	6	6	6	6	6	6	4	3	3	4	6	6	6	5	5	4	5	5	5	4	4	5	5	133
6	6	6	6	6	6	6	6	6	6	6	6	6	6	6	6	6	6	6	4	6	6	6	6	6	6	154
5	5	5	5	5	5	5	5	5	5	5	5	5	5	5	5	5	5	5	5	5	4	3	5	5	5	127
6	4	5	4	5	4	4	4	5	5	5	5	5	5	5	5	5	5	5	5	4	4	3	4	4	4	119
6	6	6	6	6	5	6	6	6	6	6	6	6	6	6	6	5	5	5	6	6	5	6	6	6	5	150
5	5	4	4	5	5	5	5	5	5	5	5	5	5	5	5	5	5	5	5	4	5	3	5	5	5	125
6	5	6	6	6	5	6	6	6	5	5	4	5	5	5	6	6	6	5	6	5	5	5	6	6	5	142
5	4	4	4	5	5	5	5	5	5	5	5	5	5	5	5	5	5	5	5	4	4	4	4	4	4	121
6	6	6	6	6	4	6	6	6	6	6	6	6	6	6	6	6	6	6	6	6	6	2	6	6	6	150
6	6	6	6	6	6	6	6	6	6	6	6	6	6	6	6	4	4	4	4	6	3	4	4	5	3	137
6	6	6	6	6	6	6	6	6	6	6	6	6	6	6	6	6	6	6	6	6	6	6	6	6	6	156
5	5	5	5	5	5	5	5	5	5	5	5	5	5	5	5	5	5	5	5	5	5	5	5	5	5	130
5	4	4	2	3	4	4	4	4	3	3	4	4	4	4	3	3	4	4	3	3	2	2	4	5	3	92
5	5	5	5	5	3	5	5	5	5	5	5	5	5	5	5	4	4	4	4	5	5	5	5	5	5	124
5	4	4	5	5	4	4	4	4	4	4	5	5	5	5	5	5	5	5	4	5	4	5	3	4	3	115
5	5	5	5	5	5	5	5	5	5	4	5	5	5	5	5	5	4	5	5	5	5	5	5	5	5	128
5	5	5	5	6	5	6	6	6	6	6	5	6	5	6	6	4	4	4	5	4	4	4	4	5	4	131
6	4	4	4	4	4	6	5	4	4	4	4	4	5	5	5	5	5	5	5	5	4	3	5	5	5	119
4	4	4	3	4	5	4	4	4	5	3	3	4	3	4	3	4	4	4	4	2	2	2	3	3	3	92
3	3	3	3	3	3	3	3	3	3	3	3	3	3	3	3	4	3	4	3	1	1	2	2	2	2	72
6	6	6	6	6	6	6	6	6	6	6	6	6	6	6	6	6	6	6	6	6	6	6	6	6	6	156
5	3	1	1	4	3	4	3	3	4	4	3	4	3	4	3	3	4	3	3	3	3	3	2	3	3	82
4	4	4	4	4	4	4	4	4	4	4	4	4	4	4	4	4	4	4	4	4	4	3	4	4	3	102
5	6	6	6	6	4	5	5	5	5	5	5	5	5	5	5	5	5	5	5	5	5	3	5	5	5	131
6	6	6	6	6	6	6	6	6	6	6	6	6	6	6	6	6	6	6	6	6	6	6	6	6	6	156
6	6	6	6	6	6	6	6	4	5	5	5	5	4	5	5	5	5	4	5	5	5	4	5	6	6	136
5	5	4	3	5	3	4	5	5	5	5	5	5	5	5	5	5	5	5	5	2	3	2	4	4	5	114
5	5	5	4	5	4	5	5	4	4	4	4	5	4	4	5	4	4	4	5	5	5	5	5	5	5	119
5	5	5	5	5	5	5	2	4	5	5	5	5	5	5	5	5	5	3	5	4	2	5	5	5	3	118
6	6	6	6	6	4	4	5	5	5	5	5	5	5	5	6	6	5	6	5	5	5	5	6	6	6	139
5	6	5	5	5	6	6	5	6	6	5	6	6	5	6	6	5	6	5	6	6	6	6	5	6	6	146
6	6	6	6	6	6	6	6	6	6	6	6	6	6	6	6	6	6	6	6	5	5	2	6	6	6	150
5	5	5	5	5	5	6	5	6	5	5	5	5	5	5	5	5	5	5	5	4	5	4	5	5	5	130
6	6	6	6	6	4	6	6	5	5	5	5	5	5	5	5	5	5	5	5	5	5	5	5	5	5	136
6	6	6	6	6	6	6	6	6	6	6	6	6	6	6	6	6	6	6	6	6	6	6	6	6	6	156
6	6	6	6	6	6	6	6	6	6	6	6	6	6	6	6	6	6	6	6	6	6	6	6	6	6	156
6	2	2	2	2	2	1	2	3	2	1	1	1	2	3	1	1	2	2	1	1	1	1	1	1	1	45
5	5	5	5	5	4	4	4	5	4	4	4	5	5	5	5	5	5	4	5	4	4	3	5	5	4	118
5	5	5	5	5	5	5	5	5	5	5	5	5	5	5	5	5	5	5	5	5	5	5	5	5	5	130
5	5	5	5	5	5	5	5	5	5	5	5	5	5	5	5	4	5	5	5	4	4	4	5	5	5	126
6	6	6	6	6	6	6	6	6	6	6	6	6	6	6	6	6	6	6	6	6	6	6	6	6	6	156
5	5	5	5	5	5	5	5	5	5	5	5	5	5	5	5	5	5	5	5	5	5	5	5	5	5	130
5	3	3	3	4	3	4	3	4	4	4	4	4	4	4	4	4	4	3	4	3	3	3	4	4	4	96
5	5	4	4	4	4	3	4	4	5	5	5	5	5	5	5	5	5	5	5	5	5	3	5	5	5	120
6	6	6	6	6	6	6	6	6	6	6	6	6	6	6	6	6	6	6	6	6	6	6	6	6	6	156
5	5	5	5	5	4	5	4	5	4	3	4	4	4	4	4	4	5	5	5	3	3	3	4	4	3	109
2	5	5	4	3	3	5	6	5	3	4	4	4	4	4	5	5	3	5	5	2	4	2	4	4	5	105
4	3	3	3	4	3	1	3	2	3	3	3	4	4	5	3	1	1	1	4	1	1	1	4	4	3	72
5	5	5	4	5	4	4	3	4	5	5	5	5	5	5	4	5	5	5	5	4	3	3	5	5	4	117
6	6	6	6	6	6	6	6	6	6	6	6	5	5	5	5	5	5	5	5	6	6	6	6	6	6	148
6	3	3	4	5	4	5	5	5	4	4	4	5	6	5	6	5	4	5	5	3	3	3	6	6	3	117
5	4	4	3	5	2	5	5	4	2	4	4	4	5	4	5	2	4	4	5	5	3	3	3	4	5	103
5	4	3	4	5	3	6	5	5	4	4	4	5	5	5	5	6	5	6	5	3	3	3	5	3	4	115
3	3	3	3	3	3	4	3	3	3	3	3	4	3	3	3	3	3	3	3	3	3	3	3	3	3	80
5	5	5	5	5	5	5	5	5	5	5	5	5	5	5	5	5	5	5	5	5	4	5	5	5	5	129
5	5	6	6	6	5	5	5	5	5	5	5	5	5	5	5	5	5	5	5	5	5	5	5	5	5	133
5	5	5	5	5	4	5	5	5	4	4	4	4	4	5	5	4	5	5	4	4	5	4	3	4	4	116
4	3	4	3	3	4	4	4	4	4	4	3	4	5	5	6	2	4	4	5	3	4	2	5	4	3	100
4	4	4	4	4	3	2	2	3	2	2	1	3	3	3	3	3	3	2	4	2	4	1	2	2	1	71
6	6	6	6	6	6	6	6	5	5	5	5	5	6	6	6	6	5	6	6	6	6	6	5	6	6	149
3	2	2	1	5	2	4	2	2	3	3	3	4	4	4	4	4	4	4	5	1	1	1	5	5	1	79
6	6	6	6	6	6	6	6	6	6	6	6	5	5	5	5	4	4	4	5	5	5	5	5	5	5	139
5	5	5	5	4	4	6	6	5	5	5	5	5	5	5	5	5	5	4	5	5	5	2	4	5	5	125
5	5	5	5	5	5	5	5	5	5	5	5	5	5	5	5	5	5	5	5	5	5	5	5	5	5	130
6	6	6	6	6	6	6	6	6	6	6	6	6	6	6	6	6	6	6	6	6	6	6	6	6	6	156
5	5	5	5	5	5	5	5	5	5	5	5	5	5	5	5	5	5	5	5	3	5	4	5	5	5	127
6	4	4	6	6	6	6	6	6	6	6	6	6	6	6	6	3	5	6	5	5	5	5	6	6	6	144
4	4	4	5	4	5	5	5	5	4	4	4	4	4	4	4	3	3	3	3	3	5	3	4	4	5	105
4	4	3	3	5	4	4	4	4	4	3	3	4	4	4	4	4	3	4	4	4	4	3	3	4	4	98
5	4	4	5	5	3	5	5	3	3	3	4	4	4	4	2	4	4	4	4	2	2	3	3	4	3	96
6	6	5	6	6	5	5	6	4	4	4	4	5	6	6	6	4	4	5	4	5	5	5	5	5	5	131
5	5	5	5	5	5	5	5	5	5	5	5	5	5	5	5	5	5	5	5	5	5	5	5	5	5	130
5	3	4	3	3	4	4	4	4	4	4	4	4	4	5	5	5	5	4	5	5	2	4	3	3	2	102
6	6	6	6	6	6	6	6	6	6	6	6	6	6	6	6	6	6	6	6	6	6	6	6	5	5	154
3	1	1	4	6	1	4	4	4	1	1	1	3	3	5	5	6	6	1	6	1	1	1	4	6	1	80
6	6	6	6	5	4	3	4	4	4	4	4	4	4	4	4	4	4	4	4	4	3	4	4	4	4	111
5	5	6	5	5	5	6	5	5	6	5	5	6	6	6	6	6	6	6	6	6	6	6	5	5	5	144
6	5	4	4	4	4	4	5	4	4	4	4	4	5	4	5	4	4	4	5	3	4	3	5	5	5	112
5	5	5	5	5	5	5	5	5	5	5	5	5	5	5	5	4	5	5	5	4	4	4	4	4	4	123
5	5	5	5	5	4	5	5	5	5	5	5	5	5	5	5	5	5	5	5	5	5	5	5	5	5	129
6	6	6	6	6	6	6	6	6	6	6	6	6	6	6	6	6	6	6	6	6	6	6	6	6	6	156
6	6	6	6	6	6	6	6	6	6	6	5	6	6	6	6	6	6	6	6	6	6	5	6	6	6	154
5	5	5	5	5	2	4	3	2	4	4	5	6	5	5	5	6	6	6	6	6	6	6	6	6	6	130
5	5	5	5	4	4	4	4	5	5	5	5	5	5	5	5	4	5	4	5	5	5	4	5	5	5	123
5	4	4	4	5	4	4	4	4	4	4	4	5	5	4	5	4	4	4	4	4	3	3	3	3	2	103
4	4	4	4	4	4	4	4	4	4	4	4	4	4	4	4	4	4	3	4	3	3	3	3	4	3	98
6	4	6	5	5	5	5	5	5	5	5	5	6	5	6	6	6	5	5	5	5	5	5	6	6	6	138
5	5	5	5	5	5	5	5	5	4	4	5	5	5	5	4	4	5	5	5	4	4	4	4	5	4	121
6	6	6	6	6	6	6	6	6	6	6	6	6	6	6	6	6	6	6	6	6	6	6	6	6	6	156
6	6	6	6	6	6	6	6	6	6	6	6	6	6	6	6	6	6	6	6	6	6	6	6	6	6	156
6	6	6	6	6	6	6	6	6	6	6	6	6	6	6	6	6	6	6	4	6	6	6	6	6	6	154
6	5	4	5	5	4	5	5	5	5	5	5	5	5	5	5	5	5	5	5	4	4	4	4	4	4	123
6	6	6	6	6	6	6	6	6	6	6	6	6	6	6	6	6	6	6	6	6	6	6	5	6	6	155
6	6	6	6	6	6	6	6	6	6	6	6	6	6	6	6	6	5	5	5	5	6	6	6	6	6	152
5	5	5	5	5	5	5	5	5	5	5	5	5	5	5	5	5	5	5	5	5	5	5	5	5	5	130
4	4	4	4	4	4	4	4	5	5	5	5	5	5	5	5	5	5	4	5	5	4	4	4	4	4	116
6	6	5	5	5	3	5	4	4	4	4	4	5	5	5	5	5	5	3	5	5	5	5	5	5	4	122
6	6	6	6	6	6	6	6	6	6	6	6	6	6	6	6	6	6	6	6	6	6	6	6	6	6	156
6	6	6	6	6	4	4	6	5	5	5	5	5	6	6	6	6	6	6	6	6	6	4	6	6	6	145
6	6	6	6	6	6	6	6	6	6	6	6	6	6	6	6	6	6	6	6	6	6	6	6	6	6	156
6	6	6	6	6	6	6	6	6	6	6	6	6	5	6	6	5	5	6	5	6	6	6	6	6	6	152
5	5	5	5	5	3	5	5	5	4	4	5	5	5	5	5	5	5	5	5	5	3	4	4	5	5	122
6	3	1	2	2	3	3	3	4	2	2	2	2	4	5	3	6	4	4	5	1	1	1	1	1	1	72
5	5	5	5	5	5	5	5	5	5	5	5	5	5	5	5	3	2	4	4	4	4	3	3	5	4	116
6	6	6	6	6	6	6	6	6	6	6	6	6	6	6	6	6	6	6	6	6	6	6	6	6	6	156
5	4	3	3	3	3	4	4	5	3	3	3	3	4	4	4	4	4	4	3	1	1	1	2	2	1	81
5	5	5	5	5	5	5	5	5	5	5	5	5	5	5	5	5	5	5	5	5	5	5	5	5	5	130
5	5	4	4	5	3	4	4	5	5	5	5	5	5	5	5	5	5	5	5	5	5	4	5	5	5	123
5	5	4	4	4	4	4	5	5	4	4	4	4	4	4	4	4	4	4	4	4	4	4	4	4	4	108
5	6	6	6	6	5	5	6	6	5	6	6	6	6	6	6	5	6	5	6	4	5	4	5	5	4	141
5	4	3	3	5	4	4	4	4	4	4	4	4	4	4	4	4	4	3	4	3	3	3	4	4	4	100
5	5	5	5	5	5	5	5	5	5	5	5	5	5	5	5	5	5	5	5	5	5	5	5	5	5	130
6	5	4	4	6	5	5	5	5	5	5	5	5	5	5	5	5	5	5	5	6	6	6	6	6	6	136
5	4	4	5	5	4	5	5	5	5	5	5	5	5	5	6	5	5	5	5	4	5	4	5	5	5	126
6	4	4	2	5	4	4	4	4	4	4	4	4	4	3	4	4	4	4	5	5	4	5	4	4	5	108
6	5	5	5	6	5	6	6	6	6	6	6	6	6	6	6	5	6	5	6	5	5	5	5	5	5	144
4	4	4	4	4	3	4	3	3	4	4	4	5	5	5	4	4	4	4	4	4	4	4	4	4	4	104
5	5	5	5	5	4	3	3	4	3	3	4	4	5	5	5	4	4	3	4	3	3	3	4	4	2	102
6	6	6	6	6	6	6	6	6	6	6	6	6	6	6	6	6	6	6	6	6	6	6	6	6	6	156
6	6	6	6	6	6	6	6	6	6	6	6	6	6	6	6	6	6	6	6	6	6	5	6	6	6	155
4	4	4	4	5	5	5	5	5	5	5	5	5	5	5	5	5	5	5	5	5	3	3	3	4	4	118
5	5	4	4	4	3	3	3	3	3	3	3	5	5	5	4	5	4	4	5	3	4	2	4	4	3	100
6	6	6	6	6	6	6	6	6	6	6	6	6	6	6	6	6	6	6	6	6	6	6	6	6	6	156
6	4	5	4	5	5	4	5	5	5	5	5	6	6	6	6	5	5	5	5	5	5	3	5	5	5	130
5	5	5	5	5	4	5	5	4	4	4	4	5	4	4	6	3	4	4	5	5	5	3	5	5	5	118
5	6	6	6	6	4	5	6	5	5	5	5	6	5	5	5	5	5	5	4	5	5	4	5	5	5	133
6	6	6	6	6	6	6	6	6	6	6	6	6	5	6	5	4	5	5	5	5	5	5	5	5	5	143
5	5	4	5	5	5	6	6	5	4	4	4	5	5	5	5	5	5	5	5	4	3	3	4	3	4	119
4	3	3	3	5	4	3	3	4	1	1	1	1	3	4	4	5	5	3	5	1	1	1	2	2	1	73
6	6	6	6	6	6	6	6	6	6	6	6	6	6	6	6	6	6	4	6	6	6	6	6	6	6	154
6	6	6	6	6	6	6	6	6	5	5	5	5	6	6	6	6	6	6	6	6	6	5	6	6	5	150
5	5	4	6	6	5	6	6	6	4	4	5	5	6	6	6	5	6	6	6	5	5	5	4	6	4	137
5	5	4	4	5	4	5	5	4	4	4	4	5	5	5	5	4	4	5	4	5	4	3	2	3	3	110
4	6	5	5	5	3	5	5	4	3	4	4	5	5	5	5	5	4	4	5	4	5	4	5	4	4	117
5	5	5	5	5	5	5	5	5	5	5	5	5	5	5	5	5	5	5	5	5	5	5	5	5	5	130
5	4	4	4	4	5	5	5	5	4	4	4	5	4	4	5	3	3	4	4	4	5	4	4	5	4	111
6	5	5	6	5	6	6	5	6	4	5	5	5	6	4	4	5	5	4	4	5	3	5	5	5	4	128
6	5	5	5	5	5	5	5	4	4	4	4	4	5	4	4	4	4	4	4	4	4	4	4	4	4	114
6	6	6	6	6	6	6	6	5	5	5	5	5	5	5	5	5	5	5	5	5	5	5	5	5	5	138
5	5	3	4	5	3	4	3	3	2	2	2	3	4	2	3	5	4	3	5	3	4	3	4	3	4	91
5	5	5	5	5	5	5	5	5	5	5	5	5	5	5	5	5	5	5	5	5	5	4	5	5	5	129
5	5	4	3	4	3	4	3	3	3	3	4	5	5	5	4	5	4	3	5	4	3	3	3	4	3	100
6	5	4	4	4	3	4	4	4	4	4	4	5	5	4	5	4	4	4	4	4	4	4	4	4	4	109
6	6	6	6	6	5	6	6	6	6	6	6	6	6	6	6	4	6	6	6	4	4	3	5	6	5	144
5	5	5	5	5	4	5	5	5	4	5	5	5	5	4	5	4	4	4	5	5	5	4	5	5	4	122
5	5	4	4	5	3	4	4	4	4	4	4	4	4	4	4	3	3	4	4	3	4	3	4	4	4	102
6	5	5	5	6	4	5	5	5	5	5	5	5	5	5	5	5	5	5	5	5	5	5	5	5	5	131
6	6	6	6	6	5	6	6	6	6	6	6	6	6	6	6	6	6	6	6	6	6	5	5	5	5	151
3	4	4	4	4	4	4	4	4	4	4	4	4	4	4	4	4	4	4	4	4	4	4	4	4	4	103
6	5	4	5	5	4	4	4	5	5	5	5	5	5	5	4	5	5	5	4	4	5	4	4	5	5	122
3	5	5	5	5	5	5	5	5	5	5	5	5	5	5	6	5	5	4	5	5	5	4	5	5	4	126
6	6	6	6	6	6	6	6	6	6	6	6	6	6	6	6	6	6	6	6	6	6	6	6	6	6	156
5	4	4	4	5	5	5	5	5	5	4	4	5	4	5	5	4	5	4	5	3	5	4	4	4	4	116
6	6	4	6	6	4	5	4	5	5	5	5	6	5	5	4	4	5	5	4	4	5	4	5	6	5	128
5	5	4	4	5	3	4	5	5	4	4	4	4	5	4	4	4	4	4	5	4	4	4	4	5	5	112
5	2	4	4	5	4	4	4	4	5	5	4	5	5	4	5	3	4	3	5	3	3	3	3	3	3	102
5	2	3	5	4	2	4	3	4	4	4	4	4	4	4	5	4	4	4	5	2	3	4	1	1	3	92
5	5	5	5	5	6	6	6	5	5	5	5	5	5	5	5	4	4	5	5	5	5	4	5	5	5	130
5	3	5	3	5	3	6	4	5	5	5	5	5	5	5	4	3	4	4	4	5	5	4	5	3	4	114
4	5	5	4	5	5	5	5	4	3	5	4	6	5	5	5	5	4	4	4	5	4	4	3	4	3	115
6	5	5	5	5	5	5	5	5	5	5	5	5	5	5	5	5	5	5	4	5	5	5	4	5	5	129
5	5	5	5	5	5	5	5	5	4	4	4	5	6	5	5	5	5	5	5	4	5	4	5	5	5	126
5	5	5	5	5	5	5	5	4	4	5	5	5	5	5	5	5	5	5	6	4	5	4	5	5	5	127
5	5	5	5	5	4	5	4	4	4	4	4	4	5	5	4	5	5	4	4	3	3	3	4	4	3	110
5	5	6	6	6	5	6	6	6	5	5	6	5	5	5	5	5	5	5	5	5	4	5	5	5	5	136
6	4	4	4	4	3	3	5	5	4	4	4	4	5	4	4	4	5	4	5	4	4	4	4	4	4	109
5	4	4	5	4	4	5	4	5	5	4	4	5	5	5	5	5	5	5	5	3	4	4	5	5	3	117
4	4	3	4	3	3	3	3	4	4	3	4	4	4	4	4	4	3	3	4	3	2	2	3	3	3	88
4	5	4	4	5	4	5	5	5	4	4	4	4	4	4	5	5	5	5	5	4	5	5	3	4	4	115
5	5	5	5	5	5	5	5	5	5	5	5	5	5	5	5	5	5	5	5	5	5	5	5	5	5	130
6	6	5	6	6	4	5	5	5	5	5	5	6	5	5	6	6	5	5	5	5	5	5	5	5	5	136
4	4	4	4	4	2	5	5	4	5	5	5	5	5	5	5	2	4	3	5	4	4	4	5	5	5	112
6	5	5	5	6	5	6	6	5	5	5	5	6	6	6	6	5	5	3	5	4	3	3	5	6	3	130
6	6	6	6	6	6	6	6	6	6	6	6	6	6	6	6	6	6	3	6	6	6	6	6	6	6	153
5	5	5	5	6	6	6	6	5	5	5	5	6	6	6	6	5	5	5	5	6	6	6	6	6	6	144
4	3	3	4	4	5	4	4	5	4	3	4	5	4	4	3	4	4	3	3	2	2	2	2	2	2	89
6	6	6	6	6	6	6	6	6	6	6	6	6	6	6	6	6	6	6	6	6	6	6	6	6	6	156
4	4	4	4	4	4	4	4	4	4	4	4	3	5	5	4	5	5	5	5	1	1	1	4	4	4	100
5	5	5	5	5	5	5	5	5	5	5	5	5	5	5	5	5	5	5	5	5	3	4	5	5	5	127
6	6	6	6	6	6	6	6	6	6	6	6	6	6	6	6	6	6	6	6	6	6	6	6	6	6	156
5	5	5	5	5	5	6	6	6	5	5	5	5	5	5	5	5	5	5	5	5	5	5	5	5	5	133
5	5	5	5	5	5	5	5	5	5	5	5	5	5	5	5	5	5	5	5	4	5	4	4	5	5	127
6	6	6	6	6	4	6	6	6	5	6	5	6	6	6	6	6	6	6	5	5	5	5	6	6	6	148
5	5	5	5	6	5	6	5	5	5	5	5	5	5	5	6	5	5	4	5	4	4	4	5	4	5	128
5	4	4	4	5	4	6	3	4	2	2	2	3	4	3	5	4	4	4	4	2	2	2	1	2	1	86
6	6	6	6	6	6	6	6	5	5	5	5	6	6	6	6	5	5	5	4	6	6	4	6	6	6	145
6	6	6	6	6	6	6	6	6	6	6	6	6	5	5	6	5	5	5	5	6	6	6	4	5	6	147
6	5	5	5	5	5	6	5	5	5	5	5	5	5	5	6	4	4	4	4	5	5	4	5	5	5	128
5	5	5	5	6	6	6	6	6	6	6	6	5	5	6	5	5	5	5	5	5	5	5	5	5	4	138
6	6	6	6	6	5	5	5	5	4	4	4	5	5	5	5	5	5	4	5	5	5	4	5	5	5	130
6	6	6	6	6	5	6	6	6	6	6	6	6	6	6	6	5	6	5	5	6	6	6	6	6	6	152
6	6	2	3	6	5	6	6	6	6	6	6	6	5	6	6	6	6	4	5	2	5	5	4	5	2	131
5	5	5	5	5	5	5	5	5	5	5	5	5	5	5	5	2	3	4	5	5	5	4	4	5	5	122
5	5	4	4	5	4	4	4	5	3	3	3	4	4	4	5	4	4	5	4	5	5	4	5	5	4	111
5	2	2	5	5	1	4	2	2	4	5	5	5	5	5	5	3	3	3	5	1	1	2	3	5	1	89
6	3	4	4	6	5	5	5	5	5	5	5	6	5	5	5	3	3	4	5	4	4	5	5	5	4	121
6	6	6	6	3	4	4	4	4	4	4	4	4	4	4	4	4	5	3	4	4	4	3	4	4	5	111
6	6	6	6	6	6	6	6	6	6	6	6	6	6	6	6	6	6	6	6	6	6	6	6	6	6	156
6	6	4	4	4	4	2	4	5	2	3	5	4	4	4	3	4	4	6	5	2	5	2	1	1	3	97
5	2	3	3	5	4	5	5	5	5	3	3	4	5	4	4	5	5	5	5	3	3	3	3	3	2	102
5	5	5	5	5	5	5	5	5	5	5	5	5	5	5	5	5	5	5	5	5	5	5	5	5	5	130
5	5	5	4	5	3	5	5	4	4	3	4	4	4	4	5	5	5	5	5	3	4	4	3	4	1	108
6	6	6	6	6	6	6	6	6	6	6	6	5	6	6	6	6	6	6	6	6	6	6	6	6	6	155
5	5	5	5	5	5	5	5	5	5	5	5	5	5	5	5	2	5	5	5	5	5	5	5	5	5	127
6	6	6	6	6	6	6	6	6	6	6	6	6	6	6	6	6	6	6	6	6	6	6	6	6	6	156
5	2	4	4	5	5	6	6	5	4	4	4	5	5	4	5	5	5	5	5	5	5	5	5	5	5	123
5	4	4	4	4	3	3	3	4	3	5	5	5	4	5	5	5	4	5	5	3	6	3	3	4	4	108
5	4	3	3	5	4	4	4	4	3	3	3	4	3	4	4	4	4	4	5	3	5	2	4	4	3	98
6	6	6	6	6	5	6	6	5	4	4	4	4	4	4	5	3	5	5	4	4	4	4	4	5	5	124
5	5	5	5	5	5	5	5	5	5	5	5	5	5	5	5	3	3	4	4	5	5	5	5	5	5	124
6	4	4	4	5	4	4	4	4	4	4	4	4	4	4	4	4	4	4	4	4	4	4	4	4	4	107
5	5	5	5	5	5	5	5	4	5	5	5	5	5	5	5	1	5	5	1	2	5	5	5	5	5	118
6	2	3	3	3	1	5	3	3	5	5	4	5	5	5	5	6	5	3	5	2	3	2	2	2	4	97
5	4	4	5	4	5	6	5	5	5	4	4	5	5	5	5	5	5	5	5	5	5	5	5	5	5	126

## Sheet: Sheet3
Participants' score of job embedding
Job Embedding—Item N0.1	Job Embedding—Item N0.2	Job Embedding—Item N0.3	Job Embedding—Item N0.4	Job Embedding—Item N0.5	Job Embedding—Item N0.6	Job Embedding—Item N0.7	Total Score of Job Embedding
4	4	3	4	4	3	3	25
3	2	2	3	3	4	3	20
3	3	2	3	3	4	4	22
4	4	4	4	4	4	4	28
5	5	5	1	5	1	5	27
3	3	2	3	4	4	4	23
1	1	3	1	3	2	3	14
4	5	4	2	5	2	4	26
4	2	4	2	1	3	4	20
4	4	3	3	4	3	3	24
4	3	3	3	3	4	4	24
5	5	5	5	5	5	4	34
5	5	4	4	5	4	5	32
5	5	5	1	5	1	5	27
4	4	4	4	4	4	4	28
5	5	5	1	5	1	5	27
3	3	3	3	3	3	3	21
4	4	4	2	4	2	4	24
4	4	4	2	4	2	4	24
4	4	4	2	4	2	4	24
5	5	5	1	5	1	5	27
4	4	4	2	4	2	4	24
4	4	4	2	4	2	4	24
4	4	4	2	4	2	4	24
4	4	3	3	3	3	3	23
5	5	5	1	5	1	5	27
3	3	3	3	3	3	3	21
4	4	3	2	2	3	4	22
3	4	3	3	4	4	4	25
5	4	4	4	5	5	5	32
4	4	3	4	2	4	4	25
4	4	4	2	4	2	4	24
4	4	4	2	4	2	4	24
3	4	3	2	3	2	3	20
4	4	4	2	4	4	4	26
4	4	3	4	4	4	4	27
4	4	4	2	4	2	4	24
2	3	2	3	2	2	3	17
2	2	2	2	2	3	2	15
4	4	4	4	4	2	4	26
4	4	4	4	4	4	4	28
5	5	5	1	5	1	5	27
4	4	4	2	4	2	4	24
4	4	4	3	4	3	4	26
5	5	5	5	5	5	5	35
5	2	5	4	5	4	5	30
5	5	5	1	5	1	5	27
5	5	4	3	5	5	5	32
4	5	4	3	4	4	4	28
1	1	1	2	1	5	1	12
5	5	5	1	5	1	5	27
5	5	5	1	5	1	5	27
4	5	4	3	5	5	4	30
4	4	4	2	4	4	4	26
5	5	5	3	5	4	5	32
5	5	5	1	5	1	5	27
4	4	3	3	4	3	4	25
5	5	5	1	5	1	5	27
5	5	3	5	5	5	4	32
4	3	3	2	3	4	4	23
4	3	3	2	4	3	4	23
3	3	3	3	3	3	3	21
4	4	4	2	4	2	4	24
3	3	3	3	3	3	3	21
4	4	3	3	3	3	3	23
2	2	2	4	4	4	4	22
4	4	4	2	4	2	4	24
4	4	4	3	4	5	4	28
5	5	5	1	3	3	5	27
4	4	4	4	5	3	5	29
4	4	4	3	4	4	4	27
4	4	4	3	4	3	3	25
4	3	3	3	4	3	4	24
4	4	3	4	4	5	4	28
5	3	3	5	5	5	5	31
5	5	5	5	5	5	5	35
5	5	5	1	5	1	5	27
4	3	3	3	3	4	2	22
4	4	4	3	4	3	4	26
4	4	4	2	4	2	4	24
5	5	5	1	5	1	5	27
3	4	4	3	5	4	4	27
4	5	5	1	4	2	4	25
5	5	5	4	5	5	4	33
3	3	3	3	4	3	3	22
4	4	4	2	4	2	4	24
4	4	4	3	4	4	4	27
4	4	4	3	4	3	4	26
4	3	3	1	4	2	4	21
4	4	4	2	4	2	4	24
5	5	5	5	5	5	5	35
3	4	4	4	4	4	4	27
5	5	4	3	3	4	5	29
3	3	3	3	3	3	3	21
3	4	4	3	3	2	4	23
4	3	4	3	3	3	3	23
4	4	4	2	5	3	5	27
3	3	2	3	4	3	3	21
4	4	4	3	4	3	3	25
5	5	5	5	5	5	5	35
1	5	5	5	5	5	5	31
3	5	5	5	5	5	5	33
3	4	3	4	4	2	3	23
4	4	4	2	4	2	4	24
4	3	4	4	4	4	4	27
4	4	3	4	4	5	4	28
4	4	4	4	4	4	4	28
5	5	5	5	5	5	5	35
3	3	3	3	3	4	3	22
4	4	4	2	4	2	4	24
5	5	5	5	5	5	5	35
4	4	4	3	4	3	4	26
3	2	2	2	2	2	3	16
3	3	3	3	3	3	3	21
4	4	4	2	4	4	3	25
5	4	4	2	5	4	4	28
4	4	4	5	5	5	4	31
4	4	4	4	5	4	5	30
5	5	5	1	5	1	5	27
5	5	5	5	5	5	5	35
4	4	4	3	4	4	4	27
4	4	4	2	4	2	4	24
4	5	5	1	5	1	5	26
4	3	3	3	4	4	4	25
4	4	4	2	4	4	4	26
5	5	5	4	5	4	5	33
3	3	3	3	3	3	3	21
3	5	2	5	5	5	5	30
3	3	3	2	3	3	3	20
4	3	3	3	3	3	3	22
4	3	3	3	3	3	4	23
5	5	5	1	5	1	5	27
4	4	4	3	5	3	4	27
4	3	3	3	3	3	3	22
2	2	2	4	4	3	3	20
4	4	4	4	4	4	4	28
1	1	1	5	1	3	3	15
3	3	3	4	4	4	3	24
5	5	5	4	5	4	5	33
3	1	1	1	1	1	4	12
4	4	4	5	4	4	4	29
4	3	3	3	3	3	3	22
5	5	5	1	5	5	5	31
4	4	4	2	4	5	3	26
3	2	2	3	3	3	3	19
3	3	3	3	3	3	3	21
3	3	3	3	3	3	3	21
5	5	5	1	5	1	5	27
3	3	3	3	3	3	3	21
4	4	4	3	5	4	4	28
2	2	2	4	4	3	3	20
5	5	5	5	5	5	5	35
2	2	2	3	2	4	2	17
4	4	4	2	4	2	4	24
4	4	4	2	4	5	4	27
4	3	3	3	3	3	3	22
3	4	4	4	5	5	5	30
4	3	3	3	3	3	3	22
2	3	2	3	4	4	4	22
3	3	2	3	4	4	4	23
4	4	4	2	4	5	4	27
3	3	3	3	4	2	3	21
5	5	3	1	5	3	5	27
4	3	3	3	4	4	4	25
5	5	5	1	5	1	5	27
3	3	3	3	3	3	3	21
3	3	3	3	3	3	3	21
4	4	4	2	4	2	4	24
4	4	4	4	4	4	4	28
5	5	5	5	5	5	5	35
4	4	4	5	4	4	4	29
4	3	2	3	3	4	4	23
3	3	3	4	4	3	4	24
5	5	5	1	5	4	5	30
4	4	4	4	4	4	4	28
5	5	5	5	5	5	5	35
4	4	4	4	4	5	4	29
4	3	2	3	4	4	4	24
4	4	3	4	5	3	4	27
3	2	2	4	4	2	4	21
4	4	3	4	4	4	4	27
5	5	5	1	5	1	5	27
4	4	4	3	4	4	4	27
3	3	3	3	3	4	4	23
5	5	4	3	5	4	4	30
4	5	4	4	5	4	5	31
3	2	2	3	4	4	2	20
4	4	4	2	4	2	4	24
4	4	4	4	5	4	4	29
3	3	3	3	3	4	2	21
2	2	2	4	4	2	3	19
3	3	3	3	3	3	3	21
5	5	5	1	5	4	5	30
5	5	5	4	5	5	5	34
4	4	4	2	4	2	4	24
4	3	4	3	4	4	3	25
3	3	3	3	3	3	3	21
5	5	5	1	5	1	5	27
5	4	4	4	4	4	5	30
4	4	4	5	4	4	4	29
5	5	5	1	5	1	5	27
5	5	5	1	5	5	5	31
4	4	4	2	4	4	4	26
4	3	2	3	3	3	4	22
3	2	2	2	4	4	3	20
3	3	2	3	3	3	3	20
4	5	4	4	5	4	4	30
4	4	4	4	4	2	4	26
5	5	5	5	5	5	5	35
4	4	4	2	4	3	4	25
4	4	4	4	4	2	4	26
4	4	4	3	5	3	4	27
4	3	2	4	4	3	4	24
4	4	3	3	4	2	3	23
4	4	4	5	5	5	5	32
4	4	4	2	4	3	4	25
5	5	5	1	5	1	5	27
3	3	2	4	3	2	3	20
4	3	3	3	3	3	4	23
4	4	4	2	4	3	3	24
4	4	4	2	4	2	4	24
4	4	4	4	4	4	5	29
4	4	2	3	4	3	3	23
5	5	5	5	5	5	5	35
3	4	3	3	4	3	4	24
4	3	3	3	4	4	4	25
4	4	4	2	5	1	5	25
3	3	3	4	4	4	4	25
4	2	2	3	2	4	4	21
3	3	3	3	3	4	3	22
3	4	3	3	4	3	5	25
3	3	4	5	5	5	5	30
5	5	5	1	5	1	5	27
4	4	2	3	2	2	4	21
3	2	2	3	4	1	2	17
4	4	3	3	4	3	4	25
4	4	4	3	4	2	4	25
3	3	4	4	4	4	4	26
4	2	3	4	4	3	3	23
4	4	3	3	4	4	3	25
2	2	2	2	3	2	4	17
2	1	1	2	2	1	3	12
5	5	5	5	5	5	5	35
4	4	4	4	4	3	3	26
3	3	3	3	3	3	4	22
4	4	4	5	4	5	4	30
5	5	5	1	5	1	5	27
3	3	2	3	4	4	3	22
3	2	2	3	4	4	2	20
4	4	4	3	4	4	4	27
2	3	3	2	4	4	3	21
4	3	4	3	5	5	4	28
4	5	5	3	4	4	4	29
4	3	3	2	3	3	5	23
4	4	4	3	4	3	4	26
4	3	3	3	4	4	3	24
5	5	5	5	5	5	5	35
5	5	5	1	5	1	5	27
1	5	1	1	5	2	3	18
4	4	4	5	5	4	4	30
3	3	3	4	4	4	4	25
4	4	4	3	4	4	4	27
4	4	4	4	4	5	5	30
4	4	4	5	5	5	5	32
3	3	3	3	3	3	3	21
3	3	3	3	4	2	4	22
5	3	3	3	2	4	4	24
2	1	1	5	1	3	3	16
3	2	2	2	3	3	3	18
3	4	2	3	4	1	4	21
3	3	3	3	3	3	3	21
5	5	5	1	4	3	4	27
4	5	3	4	4	3	3	26
3	4	2	4	2	3	4	22
3	3	3	4	4	3	4	24
4	4	4	3	4	3	3	25
2	3	4	3	4	4	4	24
4	3	4	3	4	4	4	26
3	4	4	4	4	4	4	27
2	4	4	4	4	4	4	26
2	1	1	3	3	2	3	15
5	5	5	4	5	4	4	32
3	1	1	2	2	1	4	14
3	4	3	3	4	4	4	25
4	4	2	3	4	4	4	25
4	4	4	2	4	2	4	24
5	5	5	4	5	5	5	34
4	4	3	3	4	4	4	26
5	5	5	2	5	4	4	30
3	3	3	3	3	3	3	21
3	3	3	3	3	3	3	21
2	2	3	3	3	2	3	18
4	4	4	4	5	5	5	31
3	4	3	4	1	3	4	22
3	3	2	3	4	3	4	22
4	4	4	4	5	4	4	29
4	4	4	3	4	5	1	25
4	2	4	2	4	3	3	22
3	3	3	4	5	4	4	26
3	3	3	2	4	2	4	21
4	3	3	3	4	5	4	26
3	3	3	3	3	3	3	21
5	5	5	1	5	1	5	27
4	4	4	4	5	5	4	30
5	5	5	1	5	1	5	27
4	4	4	3	4	4	4	27
3	3	3	4	4	4	4	25
3	3	2	3	3	4	3	21
4	4	3	4	4	4	5	28
3	4	3	3	4	3	3	23
5	5	5	5	5	5	5	35
5	5	5	1	5	1	5	27
4	5	5	4	4	5	4	31
4	4	4	3	4	3	4	26
4	1	1	5	1	5	1	18
5	4	5	3	5	5	5	32
4	4	3	4	4	4	4	27
4	3	3	4	4	3	4	25
3	3	3	3	4	4	4	24
5	5	5	5	5	5	5	35
4	4	3	3	4	4	4	26
5	5	5	5	5	5	5	35
5	5	5	3	4	4	4	30
4	3	2	3	4	4	4	24
1	1	1	3	2	3	3	14
3	3	3	3	4	3	3	22
4	5	5	3	1	5	5	28
3	2	2	3	3	3	3	19
5	5	5	2	5	5	5	32
3	4	4	4	4	4	2	25
3	3	3	4	4	4	4	25
3	3	3	3	4	4	3	23
3	3	3	3	4	3	3	22
3	3	3	3	3	3	3	21
5	5	5	1	5	1	5	27
3	3	3	4	2	4	3	22
4	4	3	3	4	3	4	25
4	4	4	4	4	4	4	28
3	3	2	3	3	3	3	20
3	3	3	3	4	3	3	22
5	5	4	4	5	5	4	32
5	4	3	1	5	1	5	24
2	2	2	2	4	3	3	18
3	3	2	3	4	3	3	21
4	4	4	4	5	5	5	31
4	5	5	5	5	4	5	33
4	4	3	3	4	3	4	25
4	3	3	4	4	5	4	27
2	4	4	4	4	4	4	26
4	4	4	3	4	3	4	26
2	2	1	3	3	3	1	15
5	4	4	5	5	4	5	32
4	4	3	3	4	5	4	27
4	5	4	3	4	4	4	28
3	3	3	4	4	4	3	24
3	2	3	3	4	4	4	23
4	4	4	5	5	4	4	30
4	4	3	4	4	4	4	27
3	3	3	4	5	4	4	26
4	3	3	3	4	4	3	24
4	4	4	3	4	4	4	27
4	3	2	3	3	3	3	21
4	4	3	3	4	2	4	24
3	3	3	3	3	3	3	21
4	4	4	2	4	3	3	24
5	5	4	4	5	3	5	31
4	4	3	3	3	4	3	24
3	3	3	3	3	3	3	21
4	4	4	4	4	4	4	28
5	5	3	3	4	5	4	29
3	3	3	3	3	3	3	21
4	3	3	3	3	3	3	22
3	4	4	3	4	4	4	26
5	5	5	1	5	1	5	27
3	3	3	3	4	4	4	24
3	4	4	3	4	3	4	25
4	3	3	3	4	4	4	25
3	3	3	3	4	3	3	22
3	3	2	3	4	4	4	23
3	3	3	3	4	4	3	23
3	3	3	4	3	4	4	24
4	4	3	3	3	3	4	24
3	4	4	3	3	4	3	24
3	4	4	4	4	5	4	28
4	3	2	3	4	3	4	23
3	3	3	3	3	3	3	21
4	3	2	3	4	3	4	23
3	3	3	3	4	2	4	22
4	3	2	4	1	2	4	20
3	4	2	4	4	3	4	24
4	3	3	3	4	3	3	23
4	4	4	2	4	2	4	24
4	5	5	5	5	5	5	34
4	3	3	3	4	4	4	25
4	5	5	5	5	5	4	33
5	5	5	4	5	4	5	33
3	3	3	2	3	3	3	20
2	2	2	4	4	2	4	20
5	5	4	5	5	5	5	34
1	1	1	1	1	3	3	11
3	4	3	3	3	3	4	23
5	5	5	1	5	5	5	31
4	4	4	4	4	4	4	28
3	3	3	4	3	4	4	24
5	5	5	3	5	5	5	33
5	4	3	2	4	2	4	24
3	3	3	3	3	3	3	21
4	5	4	5	4	5	4	31
5	5	5	5	5	5	5	35
4	4	4	2	4	4	4	26
4	4	4	3	4	3	4	26
4	4	3	3	4	4	4	26
5	5	5	3	4	4	4	30
4	5	3	5	5	5	5	32
4	5	5	5	5	4	3	31
3	4	3	4	4	4	3	25
4	2	2	1	4	2	4	19
3	2	2	3	4	4	3	21
4	2	2	3	3	3	2	19
5	5	5	5	5	5	5	35
2	2	2	3	4	3	2	18
3	3	3	3	3	3	3	21
4	4	4	2	4	2	4	24
3	4	3	3	3	4	4	24
4	4	4	4	5	3	4	28
2	4	4	4	4	5	4	27
5	5	5	1	5	1	5	27
4	4	4	3	4	4	4	27
3	3	3	5	3	3	3	23
3	3	3	3	3	3	3	21
3	4	3	3	4	4	4	25
4	4	4	4	4	5	4	29
4	4	4	2	4	2	4	24
2	4	3	3	4	3	4	23
3	3	3	3	3	3	4	22
4	4	4	3	3	5	4	27

## Sheet: Sheet4
Participants' score of head nurse leadership
Head Nurse Leadership —Item N0.1	Head Nurse Leadership —Item N0.2	Head Nurse Leadership —Item N0.3	Head Nurse Leadership —Item N0.4	Head Nurse Leadership —Item N0.5	Head Nurse Leadership —Item N0.6	Head Nurse Leadership —Item N0.7	Head Nurse Leadership —Item N0.8	Head Nurse Leadership —Item N0.9	Head Nurse Leadership —Item N0.10	Head Nurse Leadership —Item N0.11	Head Nurse Leadership —Item N0.12	Head Nurse Leadership —Item N0.13	Head Nurse Leadership —Item N0.14	Head Nurse Leadership —Item N0.15	Head Nurse Leadership —Item N0.16	Head Nurse Leadership —Item N0.17	Head Nurse Leadership —Item N0.18	Head Nurse Leadership —Item N0.19	Head Nurse Leadership —Item N0.20	Head Nurse Leadership —Item N0.21	Head Nurse Leadership —Item N0.22	Head Nurse Leadership —Item N0.23	Head Nurse Leadership —Item N0.24	Head Nurse Leadership —Item N0.25	Head Nurse Leadership —Item N0.26	Head Nurse Leadership —Item N0.27	Head Nurse Leadership —Item N0.28	Head Nurse Leadership —Item N0.29	Head Nurse Leadership —Item N0.30	Head Nurse Leadership —Item N0.31	Head Nurse Leadership —Item N0.32	Head Nurse Leadership —Item N0.33	Head Nurse Leadership —Item N0.34	Head Nurse Leadership —Item N0.35	Head Nurse Leadership —Item N0.36	Head Nurse Leadership —Item N0.37	Head Nurse Leadership —Item N0.38	Head Nurse Leadership —Item N0.39	Head Nurse Leadership —Item N0.40	Head Nurse Leadership —Item N0.41	Head Nurse Leadership —Item N0.42	Head Nurse Leadership —Item N0.43	Head Nurse Leadership —Item N0.44	Total Score of Head Nurse Leadership
5	5	5	5	4	4	4	4	4	4	4	4	4	4	4	4	4	4	4	4	3	3	3	4	4	4	4	4	4	4	5	4	4	4	4	4	4	4	4	4	4	4	4	4	178
5	5	5	5	5	5	5	3	3	3	4	4	5	5	5	5	5	5	5	5	4	4	5	4	4	5	4	5	4	4	5	4	4	4	4	5	4	5	5	4	5	5	5	5	199
5	5	5	5	4	5	5	5	3	4	5	5	5	5	5	5	5	5	4	4	4	4	4	4	4	4	4	4	4	4	4	4	4	4	4	4	5	5	5	5	5	4	5	4	196
5	5	5	5	5	5	5	5	5	5	5	5	5	5	5	5	5	5	5	5	5	5	5	5	5	5	5	5	5	5	5	5	5	5	5	5	5	5	5	5	5	5	5	5	220
5	5	5	5	5	5	5	5	5	5	5	5	5	5	5	5	5	5	5	5	5	5	5	5	5	5	5	5	5	5	5	5	5	5	5	5	5	5	5	5	5	5	5	5	220
5	5	5	5	5	5	5	5	5	5	5	5	5	5	4	4	5	5	5	5	4	4	4	4	4	4	5	5	4	4	4	4	4	4	5	4	4	5	5	5	5	5	5	5	204
5	4	4	4	4	4	5	5	4	1	3	3	4	5	5	5	5	4	3	4	4	4	4	4	4	4	4	4	4	4	4	4	4	4	4	4	4	4	4	4	4	4	4	4	177
4	5	4	4	4	5	4	4	4	4	4	5	4	4	5	4	4	4	5	4	4	4	5	4	4	4	4	5	4	5	4	5	4	5	4	4	4	4	5	4	4	4	4	5	188
5	4	4	4	4	4	2	3	2	2	2	4	4	4	4	4	4	2	4	4	2	1	2	1	2	2	2	3	2	2	1	1	2	1	1	3	3	3	3	3	4	4	3	1	122
3	4	4	3	3	3	3	4	3	4	4	4	4	5	4	5	4	4	4	4	4	4	4	4	4	4	4	4	4	3	4	3	4	4	4	3	4	4	4	4	4	4	4	4	169
4	4	4	4	4	4	4	4	4	4	4	4	4	4	4	4	4	4	4	4	4	4	4	4	4	4	4	4	4	4	4	4	4	4	4	4	4	4	4	4	4	4	4	4	176
5	5	5	5	5	5	5	5	5	5	5	5	5	5	5	5	5	5	5	5	5	5	5	5	5	5	5	5	5	5	5	5	5	5	5	5	5	5	5	5	5	5	5	5	220
5	5	5	5	5	5	5	5	5	5	5	5	5	5	5	5	5	5	5	5	5	5	5	5	5	5	5	5	5	5	5	5	5	5	5	5	5	5	5	5	5	5	5	5	220
5	5	5	5	5	5	5	5	5	5	5	5	5	5	5	5	5	5	5	5	5	5	5	5	5	5	5	5	5	5	5	5	5	5	5	5	5	5	5	5	5	5	5	5	220
5	5	5	5	5	5	5	5	5	5	5	5	5	5	5	5	5	5	5	5	5	5	5	5	5	5	5	5	5	5	5	5	5	5	5	5	5	5	5	5	5	5	5	5	220
5	5	5	5	5	5	5	5	5	5	5	5	5	5	5	5	5	5	5	5	5	5	5	5	5	5	5	5	5	5	5	5	5	5	5	5	5	5	5	5	5	5	5	5	220
4	3	3	3	3	3	3	3	4	3	3	3	3	3	3	3	4	3	3	3	4	3	4	3	4	4	4	3	4	3	4	3	4	3	3	4	4	3	4	3	4	3	4	3	148
4	4	4	4	4	4	4	4	4	4	4	4	4	4	4	4	4	4	4	4	4	4	4	4	4	4	4	4	4	4	4	4	4	4	4	4	4	4	4	4	4	4	4	4	176
4	4	4	4	4	4	4	4	4	4	4	4	4	4	4	4	4	4	4	4	4	4	4	4	4	4	4	4	4	4	4	4	4	4	4	4	4	4	4	4	4	4	4	4	176
4	4	4	4	4	4	4	4	4	4	4	4	4	4	4	4	4	4	4	4	4	4	4	4	4	4	4	4	4	4	4	4	4	4	4	4	4	4	4	4	4	4	4	4	176
5	5	5	5	5	5	5	5	5	5	5	5	5	5	5	5	5	5	5	5	5	5	5	5	5	5	5	5	5	5	5	5	5	5	5	5	5	5	5	5	5	5	5	5	220
4	4	4	4	4	4	4	4	4	4	4	4	4	4	4	4	4	4	4	4	4	4	4	4	4	4	4	4	4	4	4	4	4	4	4	4	4	4	4	4	4	4	4	4	176
4	4	4	4	4	4	4	4	4	4	4	4	4	4	4	4	4	4	4	4	4	4	4	4	4	4	4	4	4	4	4	4	4	4	4	4	4	4	4	4	4	4	4	4	176
5	5	5	5	5	5	5	5	5	5	5	5	5	5	5	5	5	5	5	5	5	5	5	5	5	5	5	5	5	5	5	5	5	5	5	5	5	5	5	5	5	5	5	5	220
3	3	3	3	3	3	3	3	3	3	3	3	3	3	3	3	3	3	3	3	3	3	3	3	3	3	3	3	3	3	3	3	3	3	3	3	3	3	3	3	3	4	4	3	134
5	5	5	5	5	5	5	5	5	5	5	5	5	5	5	5	5	5	5	5	5	5	5	5	5	5	5	5	5	5	5	5	5	5	5	5	5	5	5	5	5	5	5	5	220
4	4	4	4	4	4	4	4	4	4	4	4	4	4	4	4	4	4	4	4	4	4	4	4	4	4	4	4	4	4	4	4	4	4	4	4	4	4	4	4	4	4	4	4	176
4	4	4	5	4	4	4	4	5	5	5	4	4	4	4	4	4	4	4	5	5	5	5	5	5	5	5	5	5	5	5	5	5	5	5	5	4	4	4	4	4	4	4	4	197
5	4	4	5	4	4	5	4	5	5	4	5	5	4	4	4	5	4	5	4	5	4	5	4	5	4	4	5	5	4	5	5	5	4	5	4	5	4	4	5	5	4	5	4	198
5	5	5	5	5	5	5	5	5	5	5	5	5	5	5	5	5	5	5	5	5	5	5	5	5	5	5	5	5	5	5	5	5	5	5	5	5	5	5	5	5	5	5	5	220
4	3	4	4	3	4	4	4	4	3	4	4	4	3	4	4	4	4	3	4	2	2	3	3	4	4	4	4	3	3	3	4	4	4	3	3	4	4	3	3	4	4	3	3	156
5	5	5	5	5	5	5	5	5	5	5	5	5	5	5	5	5	5	5	5	5	5	5	5	5	5	5	5	5	5	5	5	5	5	5	5	5	5	5	5	5	5	5	5	220
4	4	4	4	4	4	4	4	4	4	4	4	4	4	4	4	4	4	4	4	4	4	4	4	4	4	4	4	4	4	4	4	4	4	4	4	4	4	4	4	4	4	4	4	176
3	4	3	4	3	4	3	4	3	4	3	4	3	4	3	4	3	4	3	4	3	4	3	4	3	4	3	4	3	4	3	4	3	4	3	4	3	4	3	4	3	4	3	4	154
4	4	4	4	4	4	4	4	4	4	4	4	4	4	4	4	4	4	4	4	4	4	4	4	4	4	4	4	4	4	4	4	5	5	5	5	5	5	5	5	5	5	5	5	188
4	4	4	4	4	4	4	4	4	4	4	4	4	4	4	4	4	4	4	4	4	4	4	4	4	4	4	4	4	4	4	4	4	4	4	4	4	4	4	4	4	4	4	4	176
5	5	5	5	5	5	5	5	5	4	5	5	5	5	5	5	4	5	5	5	4	4	4	4	4	4	4	4	4	4	4	4	4	4	4	4	4	4	4	4	4	4	4	4	194
3	3	3	3	3	3	3	3	3	2	2	2	3	3	3	3	3	3	3	3	2	3	3	3	3	3	3	3	3	3	3	3	3	3	3	3	3	3	3	3	3	3	3	3	128
2	2	2	2	2	2	2	2	2	2	2	2	2	2	2	2	2	2	2	2	2	2	2	2	2	2	2	2	2	2	2	2	2	2	2	2	2	2	2	2	2	2	2	2	88
3	3	3	3	3	3	3	3	3	3	3	3	3	3	3	3	3	3	3	3	3	3	3	3	3	3	3	3	3	3	3	3	3	3	3	3	3	3	3	3	3	3	3	3	132
4	4	4	4	4	4	4	4	4	4	4	4	4	4	4	4	4	4	4	4	4	4	4	4	4	4	4	4	4	4	4	4	4	4	4	4	4	4	4	4	4	4	4	4	176
5	5	5	5	5	5	5	5	5	5	5	5	5	5	5	5	5	5	5	5	5	5	5	5	5	5	5	5	5	5	5	5	5	5	5	5	5	5	5	5	5	5	5	5	220
5	5	5	5	5	5	5	5	5	5	5	5	5	5	5	4	4	5	5	5	5	5	5	5	5	5	5	5	5	5	5	5	5	5	5	5	5	5	5	5	5	5	5	5	218
4	4	4	4	4	4	4	4	3	3	4	4	4	4	4	4	4	4	4	4	4	4	4	4	4	4	4	4	4	4	4	4	4	4	4	4	4	4	4	4	4	4	4	4	174
5	5	5	5	5	5	5	5	5	5	5	5	5	5	5	5	5	5	5	5	5	5	5	5	5	5	5	5	5	5	5	5	5	5	5	5	5	5	5	5	5	5	5	5	220
5	5	5	5	5	5	5	5	5	5	5	5	5	5	5	5	5	5	5	5	5	5	5	5	5	5	5	5	5	5	5	5	5	5	5	5	5	5	5	5	5	5	5	5	220
5	5	5	5	5	5	5	5	5	5	5	5	5	5	5	5	5	5	5	5	5	5	5	5	5	5	5	5	5	5	5	5	5	5	5	5	5	5	5	5	5	5	5	5	220
5	5	5	5	5	5	5	5	5	5	5	5	5	5	5	5	5	5	5	5	5	5	5	5	5	5	5	5	5	5	5	5	5	5	5	5	5	5	5	5	5	5	5	5	220
5	5	5	5	5	5	5	5	5	5	5	5	5	5	5	5	5	5	5	5	5	5	5	5	5	5	5	5	5	5	5	5	5	5	5	5	5	5	5	5	5	5	5	5	220
1	1	3	3	3	3	3	3	3	3	3	3	3	3	3	3	3	3	3	3	3	3	3	3	3	3	3	3	3	3	3	3	3	3	3	3	3	3	3	3	3	3	3	3	128
5	5	5	5	5	5	5	5	5	5	5	5	5	5	5	5	5	5	5	5	5	5	5	5	5	5	5	5	5	5	5	5	5	5	5	5	5	5	5	5	5	5	5	5	220
5	5	5	5	5	5	5	5	5	5	5	5	5	5	5	5	5	5	5	5	5	5	5	5	5	5	5	5	5	5	5	5	5	5	5	5	5	5	5	5	5	5	5	5	220
5	5	5	5	5	4	5	5	5	5	5	5	4	4	5	5	5	5	5	4	5	5	5	4	5	5	5	4	5	5	5	5	5	5	5	5	5	5	5	5	5	5	5	5	214
4	4	4	4	4	4	4	4	4	4	4	4	4	4	4	4	4	4	4	4	4	4	4	4	4	4	4	4	4	4	4	4	4	4	4	4	4	4	4	4	4	4	4	4	176
5	5	5	5	5	5	5	5	5	5	5	5	5	5	5	5	5	5	5	5	5	5	5	5	5	5	5	5	5	5	5	5	5	5	5	5	5	5	5	5	5	5	5	5	220
5	5	5	5	5	5	5	5	5	5	5	5	5	5	5	5	5	5	5	5	5	5	5	5	5	5	5	5	5	5	5	5	5	5	5	5	5	5	5	5	5	5	5	5	220
4	4	4	4	4	4	4	4	4	4	4	4	4	4	4	4	4	4	4	4	4	4	4	4	4	4	4	4	4	4	4	4	4	4	4	4	4	4	4	4	4	4	4	4	176
5	5	5	5	5	5	5	5	5	5	5	5	5	5	5	5	5	5	5	5	5	5	5	5	5	5	5	5	5	5	5	5	5	5	5	5	5	5	5	5	5	5	5	5	220
5	5	5	5	5	5	5	5	5	5	5	5	5	5	5	5	5	5	5	5	5	5	5	5	5	5	5	5	5	5	5	5	5	5	5	5	5	5	5	5	5	5	5	5	220
4	4	4	4	4	4	4	3	4	4	4	4	4	4	4	4	4	4	4	4	3	3	3	3	4	4	4	4	4	4	4	4	4	4	4	4	4	4	4	4	4	4	4	4	171
4	4	4	4	4	4	4	4	4	4	4	4	4	4	4	4	4	4	4	4	4	4	4	4	4	4	4	4	4	4	4	4	4	4	4	4	4	4	4	4	4	4	4	4	176
4	4	4	4	4	4	4	4	4	4	4	4	4	4	4	4	4	4	4	4	4	4	4	4	4	4	4	4	4	4	4	4	4	4	4	4	4	4	4	4	4	4	4	4	176
5	5	5	5	5	5	5	5	5	5	5	5	5	5	5	5	5	5	5	5	5	5	5	5	5	5	5	5	5	5	5	5	5	5	5	5	5	5	5	5	5	5	5	5	220
3	3	3	3	3	3	3	3	3	3	3	3	3	3	3	3	3	3	3	3	3	3	3	3	3	3	3	3	3	3	3	3	3	3	3	3	3	3	3	3	3	3	3	3	132
3	3	3	3	4	4	4	4	4	4	4	4	4	4	4	4	4	4	4	4	4	4	4	4	4	4	4	4	4	4	4	4	4	4	4	4	4	4	4	4	4	4	4	4	172
5	5	5	5	5	5	5	5	5	5	5	5	4	4	4	4	5	5	5	5	4	4	4	4	4	4	4	4	5	5	5	5	5	5	5	5	5	5	5	5	5	5	5	5	208
4	4	4	4	4	4	4	4	4	4	4	4	4	4	4	4	4	4	4	4	4	4	4	4	4	4	4	4	4	4	4	4	4	4	4	4	4	4	4	4	4	4	4	4	176
5	5	5	5	5	5	5	5	5	5	5	5	5	5	5	5	5	5	5	5	5	5	5	5	5	5	4	5	5	4	5	5	5	5	5	5	5	5	5	5	5	5	5	5	218
5	5	5	5	5	5	5	5	5	5	5	5	5	5	5	5	5	5	5	5	5	5	5	5	5	5	5	5	5	5	5	5	5	5	5	5	5	5	5	5	5	5	5	5	220
5	5	5	5	5	5	5	5	5	5	5	5	5	5	5	5	5	5	5	5	5	5	5	5	5	5	5	5	5	5	5	5	5	5	5	5	5	5	5	5	5	5	5	5	220
4	4	4	4	4	4	4	4	4	4	4	4	4	4	4	4	4	4	4	4	4	4	4	4	4	4	4	4	4	4	4	4	4	4	4	4	4	4	4	4	4	4	4	4	176
5	5	5	5	5	5	5	5	5	5	5	5	5	5	5	5	5	5	5	5	5	5	5	5	5	5	5	5	5	5	5	5	5	5	5	5	5	5	5	5	5	5	5	5	220
4	4	4	4	4	4	4	4	4	4	4	4	4	4	4	4	4	4	4	4	4	4	4	4	4	4	4	4	4	4	4	4	4	4	4	4	4	4	4	4	4	4	4	4	176
5	5	5	5	5	5	5	5	5	5	5	5	5	5	5	5	5	5	5	5	5	5	5	5	5	5	5	5	5	5	5	5	5	5	5	5	5	5	5	5	5	5	5	5	220
5	5	5	5	5	5	5	5	5	5	5	5	5	5	5	5	5	5	5	5	5	5	5	5	5	5	5	5	5	5	5	5	5	5	5	5	5	5	5	5	5	5	5	5	220
5	5	5	5	5	5	5	5	5	5	5	5	5	5	5	5	5	5	5	5	5	5	5	5	5	5	5	5	5	5	5	5	5	5	5	5	5	5	5	5	5	5	5	5	220
5	5	5	5	5	5	5	5	5	5	5	5	5	5	5	5	5	5	5	5	5	5	5	5	5	5	5	5	5	5	5	5	5	5	5	5	5	5	5	5	5	5	5	5	220
4	4	4	4	4	4	4	4	4	4	4	4	4	4	4	4	4	4	4	4	4	4	4	4	4	4	4	4	4	4	4	4	4	4	4	4	4	4	4	4	4	4	4	4	176
4	4	4	4	4	4	4	4	4	4	4	4	4	4	4	4	4	4	4	4	4	4	4	4	4	4	4	4	4	4	4	4	4	4	4	4	4	4	4	4	4	4	4	4	176
4	4	4	4	5	5	5	5	5	5	5	5	5	5	5	5	5	5	5	5	5	5	5	5	5	5	5	5	5	5	5	5	5	5	5	5	5	5	5	5	5	5	5	5	216
5	5	5	5	5	5	5	5	5	5	5	5	5	5	5	5	4	5	5	5	5	5	5	5	5	5	5	5	5	5	5	5	5	5	5	5	5	5	5	5	5	5	5	5	219
4	4	4	4	5	5	5	5	5	5	5	5	5	5	5	5	5	5	5	5	5	5	5	5	5	5	5	5	5	5	5	5	5	5	5	5	5	5	5	5	5	5	5	5	216
5	5	5	5	4	4	4	5	4	4	5	4	4	5	5	4	5	4	4	5	4	4	5	4	4	5	4	4	4	4	5	4	4	5	4	4	4	4	5	4	4	5	4	4	192
5	5	5	5	4	5	5	5	5	5	5	5	5	5	5	5	5	5	5	5	5	5	5	5	5	5	3	5	5	5	5	5	5	5	5	5	5	5	5	5	5	5	5	5	217
5	5	5	5	5	5	5	5	5	5	5	5	5	5	5	5	5	5	5	5	5	5	5	5	5	5	5	5	5	5	5	5	5	5	5	5	5	5	5	5	5	5	5	5	220
4	4	4	4	4	4	4	4	4	4	4	4	4	4	4	4	4	4	4	4	4	4	4	4	4	4	4	4	4	4	4	4	4	4	4	4	4	4	4	4	4	4	4	4	176
5	5	5	5	5	5	5	5	5	5	5	5	5	5	5	5	5	5	5	5	5	5	5	5	5	5	5	5	5	5	5	5	5	5	5	5	5	5	5	5	5	5	5	5	220
5	5	5	5	4	4	4	4	5	5	5	5	4	4	4	4	5	5	5	5	4	4	4	4	4	4	5	5	5	5	5	5	4	4	4	4	4	4	4	4	4	4	4	4	194
4	3	3	4	4	4	3	3	3	3	3	3	3	3	3	4	4	3	3	3	3	3	3	3	3	3	3	3	3	3	3	3	4	4	4	4	4	4	3	3	3	4	4	4	147
5	5	5	5	5	5	5	5	5	5	5	5	5	5	5	5	5	5	5	5	5	5	5	5	5	5	5	5	5	5	5	5	5	5	5	5	5	5	5	5	5	5	5	5	220
5	5	5	5	5	5	5	5	5	5	5	5	5	5	5	5	5	5	5	5	5	5	5	5	5	5	5	5	5	5	5	5	5	5	5	5	5	5	5	5	5	5	5	5	220
4	4	4	4	4	4	4	4	4	4	4	4	4	4	4	4	4	4	4	4	4	4	4	4	4	4	4	4	4	4	4	4	4	4	4	4	4	4	4	4	4	4	4	4	176
5	5	5	5	5	5	5	5	5	5	5	5	5	5	5	5	5	5	5	5	5	5	5	5	5	5	5	5	5	5	5	5	5	5	5	5	5	5	5	5	5	5	5	5	220
3	3	3	3	3	3	3	3	3	3	3	3	3	3	4	4	3	3	3	4	3	3	3	3	3	3	3	3	3	4	4	3	3	4	3	3	3	3	3	3	3	3	3	3	138
4	4	4	4	4	4	4	4	4	4	4	4	4	4	4	4	4	4	4	4	4	4	4	4	4	4	4	4	4	4	4	4	4	4	4	4	4	4	4	4	4	4	4	4	176
3	3	3	4	3	3	3	3	3	4	4	3	3	3	3	3	3	3	3	4	3	3	3	3	3	3	3	3	4	3	3	3	3	4	3	3	3	4	4	3	3	4	3	4	142
4	4	4	4	4	4	4	4	4	4	4	4	4	4	4	4	4	4	4	4	4	4	4	4	4	4	4	4	4	4	4	4	4	4	4	4	4	4	4	4	4	4	4	4	176
5	5	5	5	5	5	5	5	5	5	5	5	5	5	5	5	5	5	5	5	5	5	5	5	5	5	5	5	5	5	5	5	5	5	5	5	5	5	5	5	5	5	5	5	220
3	4	4	4	4	4	4	4	4	4	4	4	4	4	4	4	4	4	4	3	4	4	4	4	4	4	4	4	4	4	4	4	4	4	4	4	4	4	4	4	4	4	4	4	174
5	5	5	5	5	5	5	5	5	5	5	5	5	5	5	5	5	5	5	5	5	5	5	5	5	5	5	5	5	5	5	5	5	5	5	5	5	5	5	5	5	5	5	5	220
5	5	5	5	5	5	5	5	5	5	5	5	5	5	5	5	5	5	5	5	5	5	5	5	5	5	5	5	5	5	5	5	5	5	5	5	5	5	5	5	5	5	5	5	220
5	5	5	5	5	5	5	5	5	5	5	5	5	5	5	5	5	5	5	5	5	5	5	5	5	5	5	5	5	5	5	5	5	5	5	5	5	5	5	5	5	5	5	5	220
4	4	4	4	4	4	4	4	4	4	4	4	4	4	4	4	4	4	4	4	4	4	4	4	4	4	4	4	5	5	5	4	3	4	3	3	3	3	5	3	5	5	5	5	178
4	4	4	4	4	4	4	4	4	4	4	4	4	4	4	4	4	4	4	4	4	4	4	4	4	4	4	4	4	4	4	4	4	4	4	3	4	4	4	4	4	4	4	4	175
5	5	5	5	5	5	5	5	5	5	5	4	4	3	3	3	3	4	4	3	4	4	4	4	2	3	3	3	5	5	5	5	5	5	5	3	5	4	4	2	4	5	5	5	185
4	4	4	4	4	4	4	4	4	4	4	4	4	4	4	4	4	4	4	4	4	4	4	4	4	4	4	4	4	4	4	4	4	4	4	4	4	4	4	4	4	4	4	4	176
4	4	4	4	4	4	4	4	4	4	4	4	4	4	4	4	4	4	4	4	4	4	4	4	4	4	4	4	4	4	4	4	4	4	4	4	4	4	4	4	4	4	4	4	176
5	5	5	5	5	5	5	5	5	5	5	5	5	5	5	5	5	5	5	5	5	5	5	5	5	5	5	5	5	5	5	5	5	5	5	5	5	5	5	5	5	5	5	5	220
4	4	4	4	4	4	4	4	4	4	4	4	4	4	4	4	4	4	4	4	4	4	4	4	4	4	4	4	4	4	4	4	4	4	4	4	4	4	4	4	4	4	4	4	176
3	4	4	4	4	4	4	4	4	4	4	4	4	4	4	4	4	4	4	4	4	4	4	4	4	4	4	4	4	4	4	4	4	4	4	4	4	4	4	4	4	4	4	4	175
5	5	5	5	5	5	5	5	5	5	5	5	5	5	5	5	5	5	5	5	5	5	5	5	5	5	5	5	5	5	5	5	5	5	5	5	5	5	5	5	5	5	5	5	220
4	4	4	4	4	4	4	4	4	4	4	4	4	4	4	4	4	4	4	4	4	4	4	4	4	4	4	4	4	4	4	4	4	4	4	4	4	4	4	4	4	4	4	4	176
4	4	4	4	4	4	4	4	4	4	4	4	4	4	4	4	4	4	4	4	4	4	4	4	4	4	4	4	4	4	4	4	4	4	4	4	4	4	4	4	4	4	4	4	176
5	5	5	4	4	4	4	4	4	5	5	5	4	4	4	4	4	4	4	4	4	4	4	4	4	4	4	4	5	5	5	5	4	4	4	4	4	4	4	4	4	4	4	4	186
4	4	4	4	5	5	5	5	4	4	4	4	4	4	4	4	5	5	5	5	3	3	5	5	5	5	5	5	5	5	5	5	5	5	5	5	5	5	5	5	5	5	5	5	204
5	5	5	5	5	5	5	5	5	5	5	5	5	5	5	5	5	5	5	5	5	5	5	5	5	5	5	5	5	5	5	5	5	5	5	5	5	5	5	5	5	5	5	5	220
5	5	5	5	5	5	5	5	5	5	5	5	5	5	5	5	5	5	5	5	5	5	5	5	5	5	5	5	5	5	5	5	5	5	5	5	5	5	5	5	5	5	5	5	220
5	5	5	5	5	5	5	5	5	5	4	5	5	5	5	5	5	5	5	5	5	5	5	5	5	5	5	5	5	5	5	5	5	5	5	5	5	5	5	5	5	5	5	5	219
5	5	5	5	5	5	5	5	5	5	5	5	5	5	5	5	5	5	5	5	5	5	5	5	5	5	5	5	5	5	5	5	5	5	5	5	5	5	5	5	5	5	5	5	220
5	5	5	5	5	5	5	5	5	5	5	5	5	5	5	5	5	5	5	5	5	5	5	5	5	5	5	5	5	5	5	5	5	5	5	5	5	5	5	5	5	5	5	5	220
5	5	5	5	5	5	5	5	5	5	5	5	5	5	5	5	5	5	5	5	5	5	5	5	5	5	5	5	5	5	5	5	5	5	5	5	5	5	5	5	5	5	5	5	220
4	4	4	4	4	4	4	4	4	4	4	4	4	4	4	4	4	4	4	4	4	4	4	4	4	4	4	4	4	4	4	4	4	4	4	4	4	4	4	4	4	4	4	4	176
5	5	5	5	5	5	5	5	5	5	5	5	5	5	5	5	5	5	5	5	5	5	5	5	5	5	5	5	5	5	5	5	5	5	5	5	5	5	5	5	5	5	5	5	220
5	5	5	5	5	5	5	5	5	5	5	5	5	5	5	5	5	5	5	5	5	5	5	5	5	5	5	5	5	5	5	5	5	5	5	5	5	5	5	5	5	5	5	5	220
4	4	4	4	4	4	4	4	4	4	4	4	4	4	4	4	4	4	4	4	4	4	4	4	4	4	4	4	4	4	4	4	4	4	4	4	4	4	4	4	4	4	4	4	176
5	5	5	5	5	5	5	5	5	5	5	5	5	5	5	5	5	5	5	5	5	5	5	5	5	5	5	5	5	5	5	5	5	5	5	5	5	5	5	5	5	5	5	5	220
3	3	3	3	3	3	3	3	3	3	3	3	3	3	3	3	3	3	3	3	3	3	3	3	3	3	3	3	3	3	3	3	3	3	3	3	3	3	3	3	3	3	3	3	132
5	5	5	5	5	5	5	5	5	5	5	5	5	5	5	5	5	5	5	5	5	5	5	5	5	5	5	5	5	5	5	5	5	5	5	5	5	5	5	5	5	5	5	5	220
3	3	3	3	3	3	3	3	3	3	3	3	3	3	3	3	3	3	3	3	3	3	3	3	3	3	3	3	4	4	4	3	4	4	4	3	3	3	3	3	3	3	3	3	138
5	5	5	5	5	5	5	5	5	5	5	5	5	5	5	5	5	5	5	5	5	5	5	5	5	5	5	5	5	5	5	5	5	5	5	5	5	5	5	5	5	5	5	5	220
5	5	5	5	5	5	5	5	4	4	4	4	5	5	5	5	4	4	4	4	4	4	4	4	4	4	4	4	4	4	4	4	4	4	4	4	4	4	4	4	4	4	4	4	188
5	5	5	5	5	5	5	5	5	5	5	5	5	5	5	5	5	5	5	5	5	5	5	5	5	5	5	5	5	5	5	5	5	5	5	5	5	5	5	5	5	5	5	5	220
5	5	5	5	5	5	5	5	5	5	5	5	5	5	5	5	5	5	5	5	5	5	5	5	5	5	5	5	5	5	5	5	5	5	5	5	5	5	5	5	5	5	5	5	220
4	3	4	3	3	4	4	3	4	3	3	3	4	3	3	3	3	4	4	3	3	3	4	3	3	3	4	3	4	4	3	3	3	3	3	4	4	4	4	4	4	4	4	4	153
3	3	3	3	3	3	3	3	3	2	2	2	3	3	3	3	2	3	3	3	3	3	3	3	3	3	3	3	2	3	3	3	3	3	3	3	3	3	3	3	3	3	3	3	127
4	4	4	4	4	4	4	4	4	4	4	4	4	4	4	4	4	4	4	4	5	5	5	5	5	5	5	5	5	5	5	5	5	5	5	5	5	5	5	5	5	5	5	5	200
2	2	2	2	2	3	3	3	3	3	3	3	3	3	3	3	3	3	3	3	3	3	3	3	3	3	3	3	3	3	3	3	3	3	3	3	3	3	3	3	3	3	3	3	127
5	5	5	5	5	5	5	5	5	5	5	5	5	5	5	5	5	5	5	5	5	5	5	5	5	5	5	5	5	5	5	5	5	5	5	5	5	5	5	5	5	5	5	5	220
5	5	5	5	5	5	5	5	5	5	5	5	5	5	5	5	5	5	5	5	5	5	5	5	5	5	5	5	5	5	5	5	5	5	5	5	5	5	5	5	5	5	5	5	220
5	3	5	5	5	5	5	3	1	1	1	1	5	5	5	5	3	3	3	5	1	1	1	1	2	5	5	5	3	1	1	1	1	1	1	3	5	2	3	3	3	5	5	1	134
4	4	4	4	4	4	4	4	4	4	4	4	4	4	4	4	4	4	3	3	4	4	4	4	4	4	4	4	4	4	3	5	5	5	5	5	4	4	4	4	4	4	4	4	178
4	4	4	4	5	5	5	5	5	3	3	3	4	4	4	4	4	4	4	4	4	4	4	4	4	4	4	4	5	5	5	5	5	5	5	5	5	5	5	5	5	5	5	5	194
5	5	5	5	5	5	5	5	5	5	5	5	5	5	5	5	5	5	5	5	5	5	5	5	5	5	5	5	5	5	5	5	5	5	5	5	5	5	5	5	5	5	5	5	220
4	4	4	4	4	4	4	4	4	4	4	4	4	4	4	4	4	4	4	4	4	4	4	4	4	4	4	4	4	4	4	4	4	4	4	4	4	4	4	4	4	4	4	4	176
4	4	4	3	4	4	4	4	4	4	4	4	4	4	4	4	4	4	4	3	4	4	4	4	4	4	4	4	4	4	4	4	4	4	4	3	3	3	4	4	4	4	4	4	171
4	4	4	4	4	3	4	4	3	3	3	3	3	3	3	3	3	3	3	3	3	3	3	3	3	3	3	3	4	4	4	4	4	4	4	4	4	4	4	4	4	4	4	4	155
5	5	5	5	5	5	5	5	5	5	5	5	5	5	5	5	5	5	5	5	5	5	5	5	5	5	5	5	5	5	5	5	5	5	5	5	4	5	5	5	5	5	5	5	219
5	5	5	5	5	5	5	5	5	5	5	5	5	5	5	5	5	5	5	5	5	5	5	5	5	5	5	5	5	5	5	5	5	5	5	5	5	5	5	5	5	5	5	5	220
3	3	4	4	4	4	4	3	4	4	4	4	4	4	4	4	4	4	4	4	4	4	4	4	4	4	4	4	4	4	4	4	4	4	4	4	4	4	4	4	4	4	4	4	173
5	5	5	5	5	5	5	5	5	5	5	5	5	5	5	5	5	5	5	5	5	5	5	5	5	5	5	5	5	5	5	5	5	5	5	5	5	5	5	5	5	5	5	5	220
3	3	3	4	4	4	4	4	4	4	4	4	4	4	4	4	4	4	4	4	4	4	4	4	4	4	4	4	4	4	4	4	4	4	4	4	4	4	4	4	4	4	4	4	173
5	5	5	5	5	5	5	5	5	5	5	5	5	5	5	5	5	5	5	5	5	5	5	5	5	5	5	5	5	5	5	5	5	5	5	5	5	5	5	5	5	5	5	5	220
4	4	4	4	4	4	4	4	5	5	5	5	5	5	5	5	5	5	5	5	5	5	5	5	5	5	5	5	5	5	5	5	5	5	5	5	5	5	5	5	5	5	5	5	212
5	5	5	5	5	5	5	5	5	5	5	5	5	5	5	5	5	5	5	5	5	5	5	5	5	5	5	5	5	5	5	5	5	5	5	5	5	5	5	5	5	5	5	5	220
5	5	5	5	5	5	5	5	5	5	5	5	5	5	5	5	5	5	5	5	5	5	5	5	5	5	5	5	5	5	5	5	5	5	5	5	5	5	5	5	5	5	5	5	220
4	4	4	4	4	4	4	4	4	4	4	4	4	4	4	4	4	4	4	4	4	4	4	4	4	4	4	4	4	4	4	4	4	4	4	4	4	4	4	4	4	4	4	4	176
5	5	5	5	5	5	5	5	5	5	5	5	5	5	5	5	5	5	5	5	5	5	5	5	5	5	5	5	5	5	5	5	5	5	5	5	5	5	5	5	5	5	5	5	220
5	5	5	5	5	5	5	5	5	5	5	5	5	5	5	5	5	5	5	5	5	5	5	5	5	5	5	5	5	5	5	5	5	5	5	5	5	5	5	5	5	5	5	5	220
5	5	5	5	5	5	5	5	5	5	5	5	5	5	5	5	5	5	5	5	5	5	5	5	5	5	5	5	5	5	5	5	5	5	5	5	5	5	5	5	5	5	5	5	220
4	4	4	4	4	4	4	4	4	4	4	4	4	4	4	4	4	4	4	4	4	4	4	4	4	4	4	4	4	4	4	4	4	4	4	4	4	4	4	4	4	4	4	4	176
5	5	5	5	5	5	5	5	4	4	4	4	5	5	5	5	5	4	5	5	4	4	4	4	5	5	5	5	5	5	5	5	5	5	5	5	5	5	5	5	5	5	5	5	211
5	5	5	5	3	3	3	3	4	3	3	3	3	4	3	4	3	4	3	5	5	5	5	5	5	5	5	5	4	5	3	3	4	4	4	1	1	3	3	3	4	5	5	5	171
5	5	5	5	5	5	5	5	5	5	5	5	5	5	5	5	5	5	5	5	5	5	5	5	5	5	5	5	5	5	5	5	5	5	5	5	5	5	5	5	5	5	5	5	220
5	5	5	5	5	5	5	5	5	5	5	5	5	5	5	5	5	5	5	5	5	5	5	5	5	5	5	5	5	5	5	5	5	5	5	5	5	5	5	5	5	5	5	5	220
5	5	5	5	5	5	5	5	5	5	5	5	5	5	5	5	5	5	5	5	5	5	5	5	5	5	5	5	5	5	5	5	5	5	5	5	5	5	5	5	5	5	5	5	220
3	3	3	3	3	3	3	3	3	3	3	3	3	3	3	3	3	3	3	3	3	3	3	3	3	3	3	3	3	3	3	3	3	3	3	3	3	3	3	3	3	3	3	3	132
4	4	4	4	4	4	4	4	2	2	2	2	3	3	3	3	3	3	3	3	3	3	3	3	3	3	3	3	4	4	4	4	4	4	4	4	4	4	4	4	4	4	4	4	152
5	5	5	5	5	5	5	5	5	5	5	5	5	5	5	5	5	5	5	5	5	5	5	5	5	5	5	5	5	5	5	5	5	5	5	5	5	5	5	5	5	5	5	5	220
4	4	4	4	4	4	4	4	4	4	4	4	4	4	4	4	4	4	4	4	4	4	4	4	4	4	4	4	4	4	4	4	4	4	4	4	4	4	4	4	4	4	4	4	176
5	5	5	5	5	5	5	5	5	5	5	5	5	5	5	5	5	5	5	5	5	5	5	5	5	5	5	5	5	5	5	5	5	5	5	5	5	5	5	5	5	5	5	5	220
5	5	5	5	5	5	5	5	5	5	5	5	5	5	5	5	5	5	5	5	5	5	5	5	5	5	5	5	5	5	5	5	5	5	5	5	5	5	5	5	5	5	5	5	220
5	5	5	5	5	5	5	5	5	5	5	5	5	5	5	5	5	5	5	5	5	5	5	5	5	5	5	5	5	5	5	5	5	5	5	5	5	5	5	5	5	5	5	5	220
4	4	4	4	4	4	4	4	4	4	4	4	4	4	4	4	4	4	4	4	4	4	4	4	4	4	4	4	4	4	4	4	4	4	4	4	4	4	4	4	4	4	4	4	176
5	5	5	5	5	5	5	5	5	5	5	5	5	5	5	5	5	5	5	5	5	5	5	5	5	5	5	5	5	5	5	5	5	5	5	5	5	5	5	5	5	5	5	5	220
4	4	4	4	4	4	4	4	2	2	3	3	3	3	3	3	3	3	3	3	3	3	3	3	3	3	3	3	4	4	4	4	4	4	4	4	3	4	3	3	3	3	3	3	147
5	5	5	5	5	5	5	5	5	5	5	5	5	5	5	5	5	5	5	5	5	5	5	5	5	5	5	5	5	5	5	5	5	5	5	5	5	5	5	5	5	5	5	5	220
4	4	4	4	4	4	4	4	4	4	4	4	4	4	4	4	4	4	4	4	4	4	4	4	4	4	4	4	4	4	4	4	4	4	4	4	4	4	4	4	4	4	4	4	176
4	4	4	4	4	4	4	4	4	4	4	4	4	4	4	4	4	4	4	4	4	4	4	4	4	4	4	4	4	4	4	4	4	4	4	4	4	4	4	4	4	4	4	4	176
4	4	4	4	4	4	5	4	4	4	4	4	4	4	4	4	4	4	4	4	4	4	4	4	4	4	4	4	5	5	5	5	5	5	5	3	5	5	5	5	5	5	5	5	191
4	4	4	4	4	4	4	4	4	4	4	4	4	4	4	4	4	4	4	4	4	4	4	4	4	4	4	4	4	4	4	4	4	4	4	4	4	4	4	4	4	4	4	4	176
5	5	5	5	5	5	5	5	4	4	5	5	5	5	5	5	5	5	5	5	4	5	5	4	4	4	4	4	4	4	5	5	5	5	5	5	5	5	5	5	5	5	5	5	210
5	5	5	5	5	5	5	5	5	5	5	5	5	5	5	5	5	5	5	5	5	5	5	5	5	5	5	5	5	5	5	5	5	5	5	5	5	5	5	5	5	5	5	5	220
5	5	5	5	4	4	4	4	5	4	5	5	5	5	5	5	5	5	5	5	5	5	5	5	5	5	5	5	5	5	5	5	5	5	5	5	5	5	5	5	5	5	5	5	215
4	5	4	4	4	4	4	4	4	4	4	4	4	4	4	4	4	4	4	4	4	4	4	4	4	4	4	4	5	5	5	5	5	5	5	5	5	5	5	5	5	5	5	5	193
5	5	5	5	5	5	5	5	5	4	5	5	5	5	5	5	5	5	5	5	5	5	5	5	5	5	5	5	5	5	5	5	5	5	5	5	5	5	5	5	5	5	5	5	219
5	5	5	5	5	5	5	5	5	5	5	5	5	5	5	5	5	5	5	5	5	5	5	5	5	5	5	5	5	5	5	5	5	5	5	5	5	5	5	5	5	5	5	5	220
4	4	4	4	4	4	4	4	4	4	4	4	4	4	4	4	4	4	4	4	4	4	4	4	4	4	4	4	4	4	4	4	4	4	4	4	4	4	4	4	4	4	4	4	176
5	5	5	5	5	5	5	5	5	5	5	5	5	5	5	5	5	5	5	5	5	5	5	5	5	5	5	5	5	5	5	5	5	5	5	5	5	5	5	5	5	5	5	5	220
4	4	4	4	4	4	4	4	4	4	4	4	4	4	4	4	4	4	4	4	4	4	4	4	4	4	4	4	4	4	4	4	4	4	4	4	4	4	4	4	4	4	4	4	176
4	4	4	4	4	4	4	4	4	3	3	3	4	4	4	4	4	4	4	4	3	3	3	3	4	4	4	4	4	4	4	4	4	4	4	4	4	4	4	4	4	4	4	4	169
3	3	2	2	2	2	2	4	2	3	3	3	3	3	3	3	3	3	3	3	3	3	3	3	3	3	3	3	3	3	3	3	3	3	3	3	3	3	3	3	3	3	3	3	127
3	3	3	3	3	3	3	2	3	3	4	3	3	4	4	4	4	4	4	4	3	3	3	3	3	3	3	3	3	3	3	3	3	3	3	3	3	3	3	3	3	3	3	3	139
5	5	4	4	4	4	4	4	4	4	4	4	4	4	4	4	4	4	4	4	5	5	5	5	5	5	5	5	5	5	5	5	5	5	5	5	5	5	5	5	5	5	5	5	202
5	5	5	5	5	5	5	5	5	5	5	5	5	5	5	5	5	5	5	5	5	5	5	5	5	5	5	5	5	5	5	5	5	5	5	5	5	5	5	5	5	5	5	5	220
4	4	4	4	4	4	4	4	4	4	4	4	4	4	4	4	4	4	4	4	4	4	4	4	4	4	4	4	4	4	4	4	4	4	4	4	4	4	4	4	4	4	4	4	176
5	5	5	5	5	5	5	5	5	5	4	5	5	5	5	5	5	5	5	5	5	5	5	5	5	5	5	5	5	5	5	5	5	5	5	5	5	5	5	5	5	5	5	5	219
5	5	5	5	5	5	5	5	5	5	5	5	5	5	5	5	5	5	5	5	5	5	5	5	5	5	5	5	5	5	5	5	5	5	5	5	5	5	5	5	5	5	5	5	220
5	5	5	5	5	5	5	5	5	5	5	5	5	5	5	5	5	5	5	5	5	5	5	5	5	5	5	5	5	5	5	5	5	5	5	5	5	5	5	5	5	5	5	5	220
5	5	5	5	5	5	5	5	5	5	5	5	5	5	5	5	5	5	5	5	5	5	5	5	5	5	5	5	5	5	5	5	5	5	5	5	5	5	5	5	5	5	5	5	220
5	5	5	5	5	5	5	5	5	5	5	5	5	5	5	5	5	5	5	5	5	5	5	5	5	5	5	5	5	5	5	5	5	5	5	5	5	5	5	5	5	5	5	5	220
5	5	5	5	5	5	5	5	5	5	5	5	5	5	5	5	5	5	5	5	5	5	5	5	5	5	5	5	5	5	5	5	5	5	5	5	5	5	5	5	5	5	5	5	220
5	5	5	5	5	5	5	5	5	5	5	5	5	5	5	5	5	5	5	5	5	5	5	5	5	5	5	5	5	5	5	5	5	5	5	5	5	5	5	5	5	5	5	5	220
4	4	4	4	4	4	4	4	4	4	4	4	4	4	4	4	4	4	4	4	4	4	4	4	4	4	4	4	4	4	4	4	4	4	4	4	4	4	4	4	4	4	4	4	176
5	5	5	5	5	5	5	5	5	5	5	5	5	5	5	5	5	5	5	5	5	5	5	5	5	5	5	5	5	5	5	5	5	5	5	4	4	4	5	5	5	5	5	5	217
3	4	4	4	3	3	3	3	3	3	4	3	3	3	3	3	3	3	3	3	3	3	3	3	3	3	3	3	3	3	3	3	3	3	3	3	3	3	3	3	3	3	3	3	136
4	4	4	4	3	3	4	4	4	4	3	4	4	4	4	4	4	4	4	3	3	3	3	3	4	4	4	4	4	4	4	4	4	4	4	4	4	4	4	4	4	4	4	4	168
4	4	4	4	4	4	4	4	4	4	4	4	4	4	4	4	4	4	4	4	4	4	4	4	4	4	4	4	4	4	4	4	4	4	4	4	4	4	4	4	4	4	4	4	176
3	4	4	4	4	4	4	4	1	2	4	4	4	4	4	4	4	4	4	4	2	3	5	4	5	5	5	5	2	2	3	3	3	4	4	4	5	5	5	5	5	5	5	5	173
5	5	5	5	5	5	5	5	5	5	5	5	5	5	5	5	5	5	5	5	5	5	5	5	5	5	5	5	5	5	5	5	5	5	5	5	5	5	5	5	5	5	5	5	220
5	5	5	5	5	5	5	5	5	5	5	5	5	5	5	5	5	5	5	5	5	5	5	5	5	5	5	5	5	5	5	5	5	5	5	5	5	5	5	5	5	5	5	5	220
5	5	5	5	5	5	5	5	5	5	5	5	5	5	5	5	5	5	5	5	5	5	5	5	5	5	5	5	5	5	5	5	5	5	5	5	5	5	5	5	5	5	5	5	220
5	5	5	5	4	4	4	4	4	4	3	4	4	4	4	4	4	4	4	4	4	4	4	4	4	4	4	4	4	4	4	4	4	4	4	4	4	4	4	4	4	4	4	4	179
5	5	5	5	5	5	5	5	5	5	5	5	5	5	5	5	5	5	5	5	5	5	5	5	5	5	5	5	5	5	5	5	5	5	5	5	5	5	5	5	5	5	5	5	220
4	4	4	4	4	4	4	4	4	4	4	4	4	4	4	4	4	4	4	4	4	4	4	4	4	4	4	4	4	4	4	4	4	4	4	4	3	3	4	4	4	4	4	3	173
5	5	5	5	5	5	5	5	5	5	5	5	5	5	5	5	5	5	5	5	5	5	5	5	5	5	5	5	5	5	5	5	5	5	5	5	5	5	5	5	5	5	5	5	220
4	4	4	4	4	4	4	4	4	4	4	4	4	4	4	4	4	4	4	4	4	4	4	4	4	4	4	4	4	4	4	4	4	4	4	4	4	4	4	4	4	4	4	4	176
5	5	5	5	5	5	5	5	5	5	5	5	5	5	5	5	5	5	5	5	5	5	5	5	5	5	5	5	5	5	5	5	5	5	5	5	5	5	5	5	5	5	5	5	220
4	3	4	5	4	4	4	4	4	4	5	4	4	4	4	4	4	4	4	4	4	4	4	4	4	4	4	4	4	4	4	4	4	4	4	4	4	4	4	4	4	5	4	4	178
4	4	4	4	4	4	4	4	4	4	3	4	5	4	4	4	4	4	4	4	4	4	4	4	4	4	4	4	4	4	4	4	4	4	4	4	4	4	4	4	4	4	4	4	176
4	4	4	4	4	4	4	4	4	4	4	4	4	4	4	4	4	4	4	4	4	4	4	4	4	4	4	4	4	4	4	4	4	4	4	4	4	4	4	4	4	4	4	4	176
4	4	4	4	4	4	4	4	4	4	4	4	4	4	4	4	4	4	4	4	4	4	4	4	4	4	4	4	4	4	4	4	4	4	4	4	4	4	4	4	4	4	4	4	176
5	5	5	5	5	5	5	5	5	5	5	5	5	5	5	5	5	5	5	5	5	5	5	5	5	5	5	5	5	5	5	5	4	5	5	4	4	5	5	5	5	5	5	5	217
5	5	5	5	4	5	5	5	5	5	5	5	5	5	5	5	5	5	5	5	5	5	5	5	5	5	5	5	5	5	5	5	5	5	5	5	5	5	5	5	5	5	5	5	219
5	5	5	5	5	5	5	5	5	5	5	5	5	5	5	5	5	5	5	5	5	5	5	5	5	5	5	5	5	5	5	5	5	5	5	5	5	5	5	5	5	5	5	5	220
4	4	4	4	4	4	4	4	4	4	4	4	4	4	4	4	4	4	4	4	4	4	4	4	4	4	4	4	4	4	4	4	4	4	4	4	4	4	4	4	4	4	4	4	176
5	5	5	5	5	5	5	5	5	5	5	5	5	5	5	5	5	5	5	5	5	5	5	5	5	5	5	5	5	5	5	5	5	5	5	5	5	5	5	5	5	5	5	5	220
5	5	5	5	5	5	5	5	5	5	5	5	5	5	5	5	5	5	5	5	5	5	5	5	5	5	5	5	5	5	5	5	4	5	5	5	5	5	5	5	5	5	5	5	219
5	5	5	5	5	5	5	5	5	5	5	5	5	5	5	5	5	5	5	5	5	5	5	5	5	5	5	5	5	5	5	5	5	5	5	5	5	5	5	5	5	5	5	5	220
5	5	5	5	5	5	5	5	5	5	5	5	5	5	5	5	5	5	5	5	5	5	5	5	5	5	5	5	5	5	5	5	5	5	5	5	5	5	5	5	5	5	5	5	220
4	4	4	4	4	4	4	4	4	4	4	4	4	4	4	4	4	4	4	4	4	4	4	4	4	4	4	4	4	4	4	4	4	4	4	4	4	4	4	4	4	4	4	4	176
5	5	5	5	5	5	5	5	5	5	5	5	5	5	5	5	5	5	5	5	5	5	5	5	5	5	5	5	5	5	5	5	5	5	5	5	5	5	5	5	5	5	5	5	220
5	5	5	5	5	5	5	5	5	5	5	5	5	5	5	5	5	5	5	5	5	5	5	5	5	5	5	5	5	5	5	5	5	5	5	5	5	5	5	5	5	5	5	5	220
5	5	5	5	5	5	5	5	5	5	5	5	5	5	5	5	5	5	5	5	5	5	5	5	5	5	5	5	5	5	5	5	5	5	5	5	5	5	5	5	5	5	5	5	220
4	4	4	4	4	4	4	4	4	4	4	4	4	4	4	4	4	4	4	4	4	4	4	4	4	4	4	4	4	4	4	4	4	4	4	4	4	4	4	4	4	4	4	4	176
3	3	4	4	3	4	4	2	4	4	4	4	4	4	4	4	4	4	4	4	4	4	4	4	4	4	4	4	4	4	4	4	4	4	4	4	4	4	4	4	4	4	4	4	171
4	4	4	4	4	4	4	4	4	4	4	4	4	4	4	4	4	4	4	4	4	4	4	4	4	4	4	4	4	4	4	4	4	4	4	4	4	4	4	4	4	4	4	4	176
4	4	4	4	4	4	4	4	4	4	4	4	4	4	4	4	4	4	4	4	4	4	4	4	4	4	4	4	4	4	4	4	4	4	4	4	4	4	4	4	4	4	4	4	176
4	4	4	4	4	4	4	4	4	4	4	4	4	4	4	4	4	4	4	4	4	4	4	4	4	4	4	4	4	4	4	4	4	4	4	4	4	4	4	4	4	4	4	4	176
5	5	5	5	5	5	5	5	5	5	5	5	5	5	5	5	5	5	5	5	5	5	5	5	5	5	5	5	5	5	5	5	5	5	5	5	5	5	5	5	5	5	5	5	220
5	5	5	5	5	5	5	5	5	5	5	5	5	5	5	5	5	5	5	5	5	5	5	5	5	5	5	5	5	5	5	5	5	5	5	5	5	5	5	5	5	5	5	5	220
4	4	4	4	4	4	4	4	3	2	3	4	3	3	3	3	3	3	4	4	4	4	4	4	4	4	4	4	4	4	4	4	4	4	4	4	4	4	4	4	4	4	4	4	166
3	3	3	3	3	3	3	3	3	3	3	3	3	3	3	3	3	3	3	3	3	3	3	3	3	3	3	3	4	4	4	4	3	3	3	3	3	3	3	3	3	3	3	3	136
5	5	5	5	5	5	5	5	5	5	5	5	5	5	5	5	5	5	5	5	5	5	5	5	5	5	5	5	5	5	5	5	5	5	5	5	5	5	5	5	5	5	5	5	220
3	3	3	3	3	3	3	3	3	3	3	3	3	3	3	3	3	3	3	3	3	3	3	3	3	3	3	3	3	3	3	3	3	3	3	3	3	3	3	3	3	3	3	3	132
3	4	4	4	4	4	4	4	4	4	4	4	4	4	4	4	4	4	4	4	4	4	4	4	4	4	4	4	4	4	4	4	4	4	4	4	4	4	4	4	4	4	4	4	175
4	4	4	4	4	4	4	4	4	4	4	4	4	4	4	4	4	4	4	2	4	4	4	4	4	4	4	5	5	5	5	5	5	5	5	5	4	4	4	4	4	4	4	4	183
5	5	5	5	5	5	5	5	5	5	5	5	5	5	5	5	5	5	5	5	5	5	5	5	5	5	5	5	5	5	5	5	5	5	5	5	5	5	5	5	5	5	5	5	220
5	5	5	5	5	5	5	5	5	5	5	5	5	5	5	5	5	5	5	5	5	5	5	5	5	5	5	5	5	5	5	5	5	5	5	5	5	5	5	5	5	5	5	5	220
5	5	4	4	4	4	4	1	4	4	3	3	4	4	4	3	3	3	3	3	3	3	3	3	3	3	4	4	5	4	4	4	4	5	4	4	4	4	4	4	4	5	4	4	165
4	4	4	4	4	4	4	4	4	4	4	4	4	4	4	4	4	4	4	4	4	4	4	4	4	4	4	4	4	4	4	4	4	4	4	4	4	4	4	4	4	4	4	4	176
5	5	5	5	4	4	4	4	5	3	5	5	5	5	5	5	5	5	5	5	5	5	5	5	5	5	5	5	5	5	5	5	5	5	5	5	5	5	5	5	5	5	5	5	214
4	5	5	5	5	5	5	5	5	5	4	5	5	5	5	5	5	5	5	5	5	5	5	4	5	5	5	5	5	5	5	5	5	5	5	5	5	5	5	5	5	5	5	5	217
5	5	5	4	5	4	5	5	5	5	5	4	5	5	5	5	4	5	5	5	4	5	5	4	5	5	5	5	5	5	4	5	5	5	5	5	5	5	5	4	5	5	5	4	211
4	4	4	4	4	4	4	4	4	4	4	4	4	4	4	4	3	3	4	4	3	3	2	2	2	2	5	3	3	3	3	3	2	2	2	2	3	3	3	3	3	3	3	2	143
4	4	4	4	4	4	4	4	4	4	4	4	4	4	4	4	4	4	4	4	4	4	4	4	4	4	4	4	4	4	4	4	4	4	4	4	4	4	4	4	4	4	4	4	176
5	5	5	5	5	5	5	5	5	5	5	5	5	5	5	5	5	5	5	5	5	5	5	5	5	5	5	5	5	5	5	5	5	5	5	5	5	5	5	5	5	5	5	5	220
5	5	5	5	5	5	5	5	5	5	5	5	5	5	5	5	5	5	5	5	5	5	5	5	5	5	5	5	5	5	5	5	5	5	5	5	5	5	5	5	5	5	5	5	220
5	5	5	5	5	5	5	5	5	5	5	5	5	5	5	5	5	5	5	5	5	5	5	5	5	5	5	5	5	5	5	5	5	5	5	5	5	5	5	5	5	5	5	5	220
2	3	2	2	2	3	2	1	4	1	5	1	5	4	4	4	1	2	2	5	1	3	5	1	1	1	1	3	5	1	1	1	1	1	1	1	1	1	3	3	3	3	5	1	103
5	5	5	5	5	5	5	5	5	5	5	5	5	5	5	5	5	5	5	5	5	5	5	5	5	5	5	5	5	5	5	5	5	5	5	5	5	5	5	5	5	5	5	5	220
4	4	4	4	4	4	4	4	4	4	4	4	4	4	4	4	4	4	4	4	4	4	4	4	4	4	4	4	4	4	4	4	4	4	4	4	4	4	4	4	4	4	4	4	176
4	4	4	4	4	4	4	4	4	4	4	4	4	4	4	4	4	4	4	4	4	4	4	4	4	4	4	4	4	4	4	4	4	4	4	4	4	4	4	4	4	4	4	4	176
5	5	5	5	5	5	5	5	5	5	5	5	5	5	5	5	5	5	5	5	5	5	5	5	5	5	5	5	5	5	5	5	5	5	5	5	5	5	5	5	5	5	5	5	220
5	5	5	5	5	5	5	5	5	5	5	4	4	4	4	4	4	4	4	4	4	4	4	4	4	4	4	4	4	4	4	4	4	4	4	4	4	4	4	4	4	4	4	4	187
4	4	4	4	3	3	4	4	4	4	4	4	3	3	4	4	4	4	4	4	4	4	4	4	4	4	4	4	4	4	4	4	4	4	4	4	4	4	4	4	4	4	4	4	172
4	4	4	4	4	4	4	4	4	4	3	4	4	4	4	4	4	4	4	4	3	3	3	3	4	4	4	4	3	4	4	4	4	4	4	4	4	4	4	4	4	4	4	4	170
5	5	5	5	5	5	5	5	5	5	5	5	5	5	5	5	5	5	5	5	5	5	5	5	5	5	5	5	5	5	5	5	5	5	5	5	5	5	5	5	5	5	5	5	220
3	4	4	4	4	4	3	4	3	3	4	4	4	4	4	4	4	4	4	4	4	4	4	4	4	4	4	4	4	4	4	4	4	4	4	4	4	4	4	4	4	4	4	4	172
4	4	4	4	4	4	4	4	4	4	5	5	5	5	5	5	5	4	5	5	5	5	5	5	5	5	5	5	5	5	5	5	5	5	3	5	5	5	5	5	5	5	5	5	207
4	4	3	4	2	3	3	3	3	3	2	2	3	3	3	2	3	2	2	3	2	2	3	3	3	3	4	4	3	2	2	1	2	2	2	2	4	3	3	3	3	2	5	2	122
4	3	4	4	4	4	3	3	3	4	4	4	4	4	4	4	4	4	4	4	4	4	4	3	4	4	3	4	4	4	3	3	3	3	3	3	4	4	4	4	4	4	4	4	164
5	5	5	5	5	5	5	5	5	5	5	5	5	5	5	5	5	5	5	5	5	5	5	5	5	5	5	5	5	5	5	5	5	5	5	5	5	5	5	5	5	5	5	5	220
5	5	4	5	4	5	5	5	5	5	5	5	5	5	5	5	5	5	5	5	5	5	5	5	5	5	5	5	5	5	5	5	5	5	5	5	5	5	5	5	3	3	4	3	211
4	4	4	4	4	4	4	4	5	3	5	4	4	3	3	4	4	4	4	4	4	4	4	4	4	5	4	3	4	4	3	3	3	5	4	3	3	2	2	3	2	4	4	4	164
4	4	4	5	3	3	3	4	4	3	5	5	4	4	4	4	4	4	4	5	5	5	5	5	5	5	5	5	5	5	5	5	5	5	5	3	3	5	3	4	5	5	5	5	193
3	3	3	3	3	3	3	3	4	4	4	4	4	4	4	4	4	4	4	4	4	4	4	4	3	3	3	3	3	3	3	3	3	3	3	3	3	3	3	3	3	3	3	3	148
4	4	5	4	5	5	5	5	4	5	4	4	4	4	4	4	4	4	4	4	4	4	4	4	4	4	4	4	4	4	4	4	4	4	4	4	4	4	4	4	4	4	4	4	182
5	5	5	5	4	4	5	5	5	5	5	5	5	5	5	5	5	5	5	5	5	5	5	4	4	4	4	4	5	5	5	5	5	5	5	3	4	4	4	4	4	4	4	4	203
5	5	5	5	5	5	5	5	5	5	5	5	5	5	5	5	5	5	5	5	5	5	5	5	5	5	5	5	5	5	5	5	5	5	5	5	5	5	5	5	5	5	5	5	220
4	3	3	4	4	4	4	4	4	4	4	3	3	3	3	3	4	3	3	3	3	4	4	3	3	4	3	4	3	4	3	4	4	3	4	4	4	3	4	4	4	3	4	4	157
2	3	4	3	2	2	2	2	3	3	4	3	3	2	2	2	2	1	2	2	1	2	2	1	2	2	3	2	2	2	1	3	2	2	1	2	1	2	2	2	3	3	3	2	97
5	5	5	5	5	5	5	5	5	5	5	5	5	5	5	5	5	5	5	5	5	5	5	5	5	5	5	5	5	5	5	5	5	5	5	5	5	5	5	5	5	5	5	5	220
4	4	4	4	4	4	4	3	2	2	1	2	4	4	4	4	4	3	5	5	3	3	3	3	4	4	4	4	3	4	4	4	4	4	3	3	4	4	4	4	4	4	4	4	160
5	5	5	5	5	5	5	5	5	5	5	5	5	5	5	5	5	5	5	5	5	5	5	5	5	5	5	5	5	5	5	5	5	5	5	5	5	5	5	5	5	5	5	5	220
5	5	5	5	5	5	5	5	5	5	5	5	5	5	4	5	5	5	5	5	3	5	5	5	5	5	5	5	5	5	5	5	5	5	5	5	5	5	5	5	5	5	5	5	217
4	4	4	4	4	4	4	4	4	4	4	4	4	4	4	4	4	4	4	4	4	4	4	4	4	4	4	4	4	4	4	4	4	4	4	4	4	4	4	4	4	4	4	4	176
5	5	5	5	5	5	5	5	5	5	5	5	5	5	5	5	5	5	5	5	5	5	5	5	5	5	5	5	5	5	5	5	5	5	5	5	5	5	5	5	5	5	5	5	220
5	5	5	5	5	5	5	4	5	5	5	5	5	5	5	5	5	5	5	5	5	5	5	5	5	5	5	5	5	5	5	5	5	5	5	5	5	5	5	5	5	5	5	5	219
5	5	5	5	5	5	5	5	4	5	4	5	5	5	5	5	5	5	5	5	5	5	5	5	5	5	5	5	5	5	5	5	5	5	5	5	5	5	5	5	5	5	5	5	218
4	5	4	5	4	5	5	5	5	5	5	5	5	5	5	5	5	5	5	5	4	4	4	4	5	5	5	5	5	5	5	5	5	5	5	5	5	5	5	5	5	5	5	5	213
4	4	4	4	4	4	4	3	4	5	4	4	4	4	4	4	4	4	4	4	4	4	4	4	4	4	4	4	4	4	4	4	4	4	4	4	4	4	4	4	4	4	4	4	176
4	4	4	4	4	4	4	4	4	4	4	4	4	4	4	4	4	4	4	4	4	4	4	4	4	4	4	4	4	4	4	4	4	4	4	4	4	4	4	4	4	4	4	4	176
5	5	5	5	5	5	5	5	5	5	5	5	5	5	5	5	5	5	5	5	5	5	5	5	5	5	5	5	5	5	5	5	5	5	5	5	5	5	5	5	5	5	5	5	220
4	4	4	4	4	4	4	4	4	4	4	4	4	4	4	4	4	4	4	4	4	4	4	4	4	4	4	4	4	4	4	4	4	4	4	4	4	4	4	4	4	4	4	4	176
4	4	4	4	5	5	5	5	5	5	5	5	5	5	5	5	3	4	5	5	3	4	4	4	4	4	4	4	5	5	3	5	4	4	3	2	2	2	2	2	2	2	5	3	175
5	5	5	5	5	5	5	5	5	4	5	5	5	5	5	5	5	5	5	5	5	5	5	5	5	5	5	5	5	5	5	5	5	5	5	5	5	5	5	5	5	5	5	5	219
4	4	4	4	4	1	1	4	1	1	3	3	3	3	4	4	3	4	4	4	2	2	4	4	4	4	4	4	4	4	4	4	4	4	4	4	2	4	4	4	4	4	4	4	153
4	4	4	5	5	4	4	4	4	3	4	4	4	4	4	4	4	4	4	4	3	3	3	2	3	3	4	3	3	2	2	3	2	2	2	4	4	4	4	4	3	4	4	2	154
5	5	5	5	5	5	5	5	5	5	5	5	5	5	5	5	5	5	5	5	5	5	5	5	5	5	5	5	5	5	5	5	5	5	5	5	5	5	5	5	5	4	4	4	217
4	4	4	4	4	4	4	3	4	4	3	3	3	4	3	3	4	4	4	4	3	3	3	3	4	4	4	4	4	4	4	4	4	4	4	4	4	4	4	4	4	4	4	4	166
4	4	4	4	4	4	4	4	4	4	4	4	4	4	4	4	4	4	4	4	4	4	4	4	4	4	4	4	4	4	4	4	4	4	4	4	4	4	4	4	4	4	4	4	176
4	4	4	4	4	4	4	4	4	4	4	4	4	4	4	4	4	4	4	4	4	4	4	4	4	4	4	4	4	4	4	4	4	4	4	4	4	4	4	4	4	4	4	4	176
5	5	5	5	5	5	5	5	5	5	5	5	5	5	5	5	5	5	5	5	5	5	5	5	5	5	5	5	5	5	5	5	5	5	5	5	5	5	5	5	5	5	5	5	220
5	5	5	5	5	5	5	5	5	5	4	5	5	5	5	5	5	5	5	5	5	5	5	5	5	5	5	5	5	5	5	5	5	5	5	5	5	5	5	5	5	5	5	5	219
5	5	5	5	5	5	5	5	5	5	5	5	5	5	5	5	5	5	5	5	5	5	5	5	5	5	5	5	5	5	5	5	5	5	5	5	5	5	5	5	5	5	5	5	220
5	5	5	5	5	5	5	5	5	5	5	5	5	5	5	5	5	5	5	5	5	5	5	5	5	5	5	5	5	5	5	5	5	5	5	5	5	5	5	5	5	5	5	5	220
3	3	3	3	3	3	3	3	3	3	3	3	3	3	3	3	3	3	3	3	3	3	3	3	3	3	3	3	3	3	3	3	3	3	3	3	3	3	3	3	3	3	3	3	132
4	4	4	4	4	4	4	4	4	4	4	4	4	4	4	4	4	4	4	4	4	4	4	4	4	4	4	4	4	4	4	4	4	4	3	4	3	4	3	3	3	3	4	3	169
5	5	5	5	5	5	5	5	5	5	5	5	5	5	5	5	5	5	5	5	5	5	5	5	5	5	5	5	5	5	5	5	5	5	5	5	5	5	5	5	5	5	5	5	220
4	4	4	4	4	4	3	4	3	4	4	4	4	4	4	4	4	4	4	4	4	4	4	4	4	4	4	4	4	4	3	4	4	3	3	4	4	3	3	3	4	3	4	3	166
5	5	5	5	5	5	5	5	5	5	5	5	5	5	5	5	5	5	5	5	5	5	5	5	5	5	5	5	5	5	5	5	5	5	5	4	5	5	5	5	5	5	5	5	219
5	5	5	5	5	5	5	5	5	5	5	5	5	5	5	5	5	5	5	5	5	5	5	5	5	5	5	5	5	5	5	5	5	5	5	5	5	5	5	5	5	5	5	5	220
5	5	5	5	5	5	5	5	5	5	5	5	5	5	5	5	5	5	5	5	5	5	5	5	5	5	5	5	5	5	5	5	5	5	5	5	5	5	5	5	5	5	5	5	220
4	4	4	4	4	4	4	4	4	4	4	4	4	4	4	4	4	4	4	4	4	4	4	4	4	4	4	4	4	4	4	4	4	4	4	4	4	4	4	4	4	4	4	4	176
5	5	5	5	5	5	5	5	5	5	5	5	5	5	5	5	5	5	5	5	5	5	5	5	5	5	5	5	5	5	5	5	5	5	5	5	5	5	5	5	5	5	5	5	220
5	5	5	5	5	5	5	5	5	5	5	5	5	5	5	5	5	5	5	5	5	5	5	5	5	5	5	5	5	5	5	5	5	5	5	5	5	5	5	5	5	5	5	5	220
5	5	5	5	5	5	5	5	5	5	5	5	5	5	5	5	5	5	5	5	5	5	5	5	5	5	5	5	5	5	5	5	5	5	5	5	5	5	5	5	5	5	5	5	220
4	4	4	4	4	4	4	4	4	4	4	4	4	4	4	4	4	4	4	4	4	4	4	4	4	4	4	4	4	4	4	4	4	4	4	4	4	4	4	4	4	4	4	4	176
4	4	4	4	4	4	4	4	4	4	3	4	4	4	4	4	4	4	4	4	4	4	4	4	4	4	4	4	4	4	4	4	4	4	4	4	4	4	4	4	4	4	4	4	175
5	5	5	5	5	5	5	5	5	5	5	5	5	5	5	5	5	5	5	5	5	5	5	5	5	5	5	5	5	5	5	5	5	5	5	5	5	5	5	5	5	5	5	5	220
5	5	5	5	5	5	5	5	5	5	5	5	5	5	5	5	5	5	5	5	5	5	5	5	5	5	5	5	5	5	5	5	5	5	5	5	5	5	5	5	5	5	5	5	220
5	5	5	5	5	5	5	5	5	5	5	5	5	5	5	5	5	5	5	5	5	5	5	5	5	5	5	5	5	5	5	5	5	5	5	5	5	5	5	5	5	5	5	5	220
5	5	5	5	5	5	5	5	5	5	5	5	5	5	5	5	5	5	5	5	5	5	5	5	5	5	5	5	5	5	5	5	5	5	5	5	5	5	5	5	5	5	5	5	220
4	4	4	4	4	4	4	4	2	4	4	4	4	4	4	4	4	4	4	4	4	4	4	4	4	4	4	4	4	4	4	4	4	4	4	4	4	4	4	4	4	4	4	4	174
4	4	4	4	4	4	4	3	3	3	3	3	3	3	3	3	3	3	3	3	3	3	3	3	3	3	3	3	4	2	3	4	4	4	3	2	4	4	4	4	4	4	4	3	148
5	5	5	5	5	5	5	5	5	5	5	5	5	5	5	5	5	5	5	5	5	5	5	5	5	5	5	5	5	5	5	5	5	5	5	5	5	5	5	5	5	5	5	5	220
5	5	5	5	5	5	5	5	5	5	5	5	5	5	5	5	5	5	5	5	5	5	5	5	5	5	5	5	5	5	5	5	5	5	5	5	5	5	5	5	5	5	5	5	220
4	4	4	4	3	4	4	4	3	3	2	4	4	4	4	4	3	3	3	3	2	2	3	3	3	3	2	2	4	4	4	4	4	4	2	3	2	3	2	2	4	3	3	2	141
5	5	5	5	5	5	5	5	5	5	5	5	5	5	5	5	5	5	5	5	5	5	5	5	5	5	5	5	5	5	5	5	5	5	5	5	5	5	5	5	5	5	5	5	220
5	5	5	5	5	5	5	5	5	5	3	5	5	5	5	5	5	5	5	5	5	5	5	5	5	5	5	5	5	4	5	5	4	5	4	5	5	5	5	5	5	5	5	5	215
4	4	4	4	4	4	4	4	4	4	4	4	4	4	4	4	4	4	4	4	4	4	4	4	4	4	4	4	4	4	4	4	4	4	4	4	4	4	4	4	4	4	4	4	176
4	5	5	4	5	5	5	5	5	5	5	5	5	5	5	5	5	5	5	5	5	5	5	5	5	5	5	5	5	5	5	5	5	5	4	3	3	4	4	4	5	5	5	5	210
4	4	4	4	4	4	4	4	4	4	4	4	4	4	4	3	3	3	3	3	3	3	4	3	3	4	3	4	3	3	3	3	4	3	3	4	4	4	4	4	4	4	4	4	160
5	5	5	5	5	5	5	5	5	5	5	5	5	5	5	5	5	5	5	5	5	5	5	5	5	5	5	5	5	5	5	5	5	5	5	5	5	5	5	5	5	5	5	5	220
5	5	5	5	5	5	5	5	5	5	5	5	5	5	5	5	5	5	5	5	5	5	5	5	5	5	5	5	5	5	5	5	5	5	5	5	5	5	5	4	5	4	4	4	216
4	4	4	4	4	4	4	4	4	4	4	4	4	4	4	4	4	4	4	4	4	4	4	4	4	4	3	4	4	4	4	4	4	4	4	4	4	4	4	4	4	4	4	4	175
4	4	3	3	3	4	4	3	4	5	5	4	4	4	4	4	4	4	4	4	4	4	5	4	4	4	5	4	5	4	4	4	5	5	5	4	4	4	4	4	5	5	5	5	184
4	5	5	5	5	4	5	4	4	5	5	5	5	5	5	5	5	5	5	5	5	5	5	5	5	5	5	5	5	5	5	5	5	5	5	5	5	5	5	5	5	5	5	5	216
3	3	3	3	3	3	3	2	3	3	3	3	3	3	3	3	3	4	4	4	2	3	2	2	3	3	3	3	2	3	2	3	2	2	2	4	3	3	3	3	4	4	4	2	129
3	5	5	5	5	5	5	2	2	2	2	4	5	5	5	5	5	5	4	5	2	2	2	2	4	4	4	4	4	4	4	4	4	4	4	4	4	4	4	4	4	4	5	5	174
5	5	5	5	5	5	5	5	5	5	5	5	5	5	5	5	5	5	5	5	5	5	5	5	5	5	5	5	5	5	5	5	5	5	5	5	5	5	5	5	5	5	5	5	220
5	5	5	5	5	5	5	5	5	5	5	5	5	5	5	5	5	5	5	5	5	5	5	5	5	5	5	5	5	5	5	5	5	5	5	5	5	5	5	5	5	5	5	5	220
4	4	4	4	4	4	4	4	4	4	4	4	4	4	4	4	4	4	4	4	4	3	4	3	4	4	4	4	4	4	4	4	4	4	4	3	4	4	4	4	4	4	4	3	172
3	3	3	3	3	3	3	3	3	4	3	3	4	4	4	3	3	3	3	3	3	3	3	3	3	3	3	3	3	4	3	3	3	3	3	3	3	3	3	3	3	3	3	3	137
5	5	5	5	5	5	5	5	5	5	5	5	5	5	5	5	5	5	5	5	5	5	5	5	5	5	5	5	5	5	5	5	5	5	5	5	5	5	5	5	5	5	5	5	220
4	4	4	4	4	4	4	4	4	4	4	4	4	4	4	4	4	4	4	4	4	4	4	4	4	4	4	4	4	4	4	4	4	4	4	4	4	4	4	4	4	4	4	4	176
4	4	4	4	4	4	4	4	4	4	4	4	4	4	4	4	4	4	4	4	4	4	4	4	4	4	4	4	4	4	4	4	4	4	4	4	4	4	4	4	4	4	4	4	176
4	4	5	5	5	5	5	5	5	5	5	5	5	5	5	5	5	5	5	5	5	5	5	5	5	5	5	5	5	5	5	5	5	5	5	5	5	5	4	4	4	5	5	5	215
5	5	5	5	5	5	5	5	5	5	5	5	5	5	5	5	5	5	5	5	5	5	5	5	5	5	5	5	5	5	5	5	5	5	5	5	5	5	5	5	5	5	5	5	220
4	4	4	4	4	4	4	4	4	5	5	5	5	5	5	5	5	5	5	5	4	4	4	4	4	4	4	4	5	5	5	5	5	5	5	5	5	5	5	5	5	5	5	5	203
3	3	3	3	2	2	2	3	2	2	1	4	4	3	3	4	3	3	4	4	1	1	3	1	3	3	1	3	3	4	2	2	2	2	1	1	2	2	3	3	3	4	4	2	114
5	5	5	5	5	5	5	5	5	5	5	5	5	5	5	5	5	5	5	5	4	4	4	4	5	5	5	5	5	5	5	5	5	5	5	5	5	5	5	5	5	5	5	5	216
5	5	5	5	5	5	5	5	5	5	5	5	5	5	5	5	5	5	5	5	5	5	5	5	5	5	5	5	5	5	5	5	5	5	5	5	5	5	5	5	5	5	5	5	220
5	5	5	5	5	5	5	5	5	5	5	5	5	5	5	5	5	5	5	5	5	5	5	5	5	5	5	5	5	5	5	5	5	5	5	5	5	5	5	5	5	5	5	5	220
4	4	4	4	3	3	5	4	5	5	5	4	4	4	4	4	4	4	4	4	4	4	4	4	4	4	4	4	4	4	4	4	4	4	4	4	4	4	4	4	4	4	4	4	178
4	4	4	4	4	4	4	4	4	4	3	4	4	4	4	4	4	4	4	4	4	4	4	4	4	4	4	4	4	4	4	4	4	4	4	3	4	4	4	4	4	4	4	4	174
5	5	5	5	5	5	5	5	5	5	5	5	5	5	5	5	5	5	5	5	5	5	5	5	5	5	5	5	5	5	5	5	5	5	5	5	5	5	5	5	5	5	5	5	220
4	4	4	4	4	4	4	4	4	4	3	4	4	4	4	4	4	4	4	4	4	4	4	4	4	4	4	4	4	4	4	4	4	4	4	4	4	4	4	4	4	4	4	4	175
5	4	5	5	4	4	4	5	4	4	5	5	5	4	5	4	4	4	4	5	4	4	4	4	4	4	4	4	5	4	4	4	4	4	4	4	4	4	4	4	4	4	5	4	187
4	4	4	4	4	4	4	4	4	4	4	4	4	4	4	4	4	4	4	4	4	4	4	4	4	4	4	4	4	4	4	4	4	4	4	4	4	4	4	4	4	4	4	4	176
4	4	4	4	4	4	4	4	4	4	4	4	4	4	4	4	4	4	4	4	4	4	4	4	4	4	4	4	4	4	4	4	4	4	4	4	4	4	4	4	4	4	4	4	176
3	2	4	3	2	3	2	2	3	3	3	4	4	3	3	4	3	2	4	4	2	2	2	2	3	3	3	3	3	3	3	3	3	3	2	4	4	3	3	3	4	4	4	4	134
4	4	4	4	4	4	4	4	4	4	4	4	4	4	4	4	4	4	4	4	4	4	4	4	4	4	4	4	5	5	5	5	5	5	5	4	4	4	4	4	4	4	4	4	183
3	3	3	3	3	3	3	3	3	3	3	3	3	3	3	3	3	3	3	3	3	3	3	3	3	3	3	3	3	3	3	3	3	3	3	3	3	3	3	3	3	3	3	3	132
4	4	4	4	4	4	4	4	4	4	4	4	4	4	4	4	4	4	4	4	2	2	2	4	4	4	2	2	4	4	4	3	3	3	3	3	3	3	3	3	3	3	3	3	153
4	5	5	5	5	5	5	5	5	5	4	5	5	5	5	5	5	3	5	5	4	4	5	5	5	5	5	5	5	5	5	5	5	5	5	5	5	5	5	5	5	5	5	5	214
4	4	4	4	4	4	4	3	4	4	4	4	4	4	4	4	4	4	4	4	3	3	3	3	3	4	4	4	4	4	4	4	4	4	4	4	4	4	4	4	4	4	4	4	170
4	4	4	4	4	4	4	4	4	4	4	4	4	4	4	4	4	4	4	4	4	4	4	4	4	4	4	4	4	4	4	4	4	4	4	4	4	4	4	4	4	4	4	4	176
4	4	4	4	4	4	4	4	4	4	4	4	4	4	4	4	4	4	4	4	4	4	4	4	4	4	4	4	4	4	4	4	4	4	4	4	4	4	4	4	4	4	4	4	176
5	5	4	5	4	5	5	5	5	5	5	5	5	5	5	4	5	4	5	5	5	4	5	5	5	4	5	4	5	5	5	5	4	5	5	4	5	5	5	4	5	4	4	5	208
3	3	3	3	3	3	3	3	3	3	3	3	3	3	3	3	3	3	3	3	3	3	3	3	3	3	3	3	3	3	3	3	3	3	3	3	3	3	3	3	3	3	3	3	132
4	4	4	4	3	3	4	3	4	4	3	4	4	4	4	4	4	4	4	4	4	4	4	4	4	4	4	3	3	4	4	4	4	4	4	3	4	4	4	4	4	4	4	3	168
5	5	5	5	5	5	5	5	5	5	5	5	5	5	5	5	5	5	5	5	5	5	5	5	5	5	5	5	5	5	5	5	5	5	5	5	5	5	5	5	5	5	5	5	220
5	5	5	5	5	5	5	5	5	5	5	5	5	5	5	5	5	5	5	5	5	5	5	5	5	5	5	5	5	5	5	5	5	5	5	5	5	5	5	5	5	5	5	5	220
4	4	4	4	4	4	4	4	4	4	4	4	4	4	4	4	4	4	4	4	4	4	4	4	5	5	5	5	5	5	5	5	5	5	4	4	5	5	4	4	5	5	4	4	190
4	5	4	4	4	4	4	4	4	4	4	4	5	5	5	5	5	5	5	5	5	5	5	5	5	5	5	5	5	5	5	5	5	5	5	5	5	5	5	5	5	5	5	5	209
5	5	5	5	4	5	5	4	5	5	5	4	5	5	5	5	5	5	5	5	4	4	4	4	4	5	5	4	5	5	4	5	4	5	5	5	5	5	5	4	5	5	5	4	207
4	4	4	4	4	3	3	3	3	4	3	3	4	4	4	4	3	4	4	4	3	3	3	3	3	4	4	4	4	4	3	3	3	3	3	3	3	3	3	3	3	3	4	3	151
4	4	4	4	3	4	4	3	3	3	4	4	4	4	4	4	4	4	5	5	3	3	4	3	4	4	4	4	5	4	4	4	4	4	3	4	4	4	4	4	4	4	4	4	171
5	5	5	5	5	5	5	5	5	5	5	5	5	5	5	5	5	5	5	5	5	5	5	5	5	5	5	5	5	5	5	5	5	5	5	5	5	4	5	5	5	5	5	5	219
4	5	4	5	4	5	5	5	5	5	5	4	4	4	4	4	4	4	5	5	4	4	4	4	4	4	4	4	5	5	5	5	5	5	5	5	3	3	5	5	5	5	5	3	196
5	5	5	5	4	4	4	4	4	5	4	4	5	5	5	5	5	5	5	5	5	5	5	5	5	5	5	5	5	5	5	5	5	5	5	5	5	5	5	5	5	5	5	5	213
5	5	5	5	5	5	5	5	5	5	5	5	5	5	5	5	5	5	5	5	5	5	5	5	5	5	5	5	5	5	5	5	5	5	5	5	5	5	5	5	5	5	5	5	220
4	5	5	5	5	4	5	5	4	4	3	4	4	4	4	4	4	4	4	4	4	4	4	4	4	4	4	4	4	4	4	4	4	4	4	4	4	4	4	4	4	4	4	4	181
5	5	5	5	5	5	5	5	5	5	5	5	5	5	5	5	5	5	5	5	5	5	5	5	5	5	5	5	5	5	5	5	5	5	5	5	5	5	5	5	5	5	5	5	220
3	3	3	3	3	3	3	3	3	3	3	3	3	3	3	3	3	3	3	3	3	3	3	3	3	3	3	3	3	3	3	3	3	3	3	3	3	3	3	3	3	3	3	3	132
4	4	4	4	4	4	4	4	4	4	4	4	4	4	4	4	4	4	4	4	4	4	4	4	4	4	4	4	4	4	4	4	4	4	4	4	4	4	4	4	4	4	4	4	176
4	4	4	4	4	4	4	3	4	4	3	4	4	4	4	4	4	3	4	4	3	4	4	4	4	3	3	4	4	4	4	4	4	4	4	3	4	4	4	4	4	4	4	4	169
4	4	4	4	4	4	4	4	4	4	4	4	4	4	4	4	4	4	4	4	4	4	4	4	4	4	4	4	4	4	4	4	4	4	4	4	4	4	4	4	4	4	4	4	176
3	3	4	4	4	4	4	3	4	3	1	3	3	3	3	3	3	3	3	4	3	3	3	3	3	4	3	3	2	3	3	3	2	2	3	3	2	3	2	3	3	3	3	2	132
4	4	4	4	4	4	4	4	5	4	5	4	4	4	4	5	5	4	4	5	4	4	4	4	4	4	4	4	4	4	4	4	4	4	4	4	4	4	4	4	4	4	5	4	182
4	4	4	4	4	4	4	4	4	4	4	4	4	4	4	4	2	4	4	4	3	5	2	5	3	4	2	4	3	3	4	4	4	4	3	2	4	3	4	4	1	4	4	4	161
5	5	5	5	5	5	5	5	5	5	5	5	5	5	5	5	5	5	5	5	5	5	5	5	5	5	5	5	5	5	5	5	5	5	5	5	5	5	5	5	5	5	5	4	219
5	5	5	5	5	5	5	5	5	5	5	5	5	5	5	5	5	5	5	5	5	5	5	5	5	5	5	5	5	5	5	5	5	5	5	5	5	5	5	5	5	5	5	5	220
5	5	5	5	5	5	5	5	5	5	5	5	5	5	5	5	5	5	5	5	5	5	5	5	5	5	5	5	5	5	5	5	5	5	5	5	5	5	5	5	5	5	5	5	220
5	5	5	5	5	5	5	5	5	5	5	5	5	5	5	5	5	5	5	5	5	5	5	5	5	5	5	5	5	5	5	5	5	5	5	5	5	5	5	5	5	5	5	5	220
4	4	4	4	4	4	4	4	4	4	4	4	4	4	4	4	4	4	4	4	4	4	4	4	4	4	4	4	4	4	4	4	4	4	4	4	4	4	4	4	4	4	4	4	176
4	4	4	4	4	4	4	4	4	4	4	4	4	4	4	4	4	4	4	4	4	4	4	4	4	4	4	4	4	4	4	4	4	4	4	4	4	4	4	4	4	4	4	4	176
5	5	5	5	5	5	5	5	5	5	5	5	5	5	5	5	5	5	5	5	5	5	5	5	5	5	5	5	5	5	5	5	5	5	5	5	5	5	5	5	5	5	5	5	220
5	4	4	4	4	4	4	4	4	1	3	4	4	4	4	4	4	4	4	4	4	4	4	4	2	4	4	4	4	4	4	4	4	4	4	4	4	4	4	4	4	4	4	4	171
4	4	4	4	4	4	4	4	4	3	4	4	4	4	4	4	4	4	4	4	4	4	4	4	4	4	4	4	3	4	4	4	4	4	4	4	4	4	4	4	4	4	4	4	174
5	5	5	5	5	5	5	5	5	5	5	5	5	5	5	5	5	5	5	5	5	5	5	5	5	5	5	5	5	5	5	5	5	5	5	5	5	5	5	5	5	5	5	5	220
4	4	4	4	4	4	4	4	4	4	4	4	4	4	4	4	4	4	4	4	4	4	4	4	4	4	4	4	5	5	4	5	5	5	5	4	4	4	4	4	4	5	4	5	184
4	4	4	4	4	4	4	4	4	4	4	4	4	4	4	4	4	4	4	4	4	4	4	4	4	4	4	4	4	4	4	4	4	4	4	4	4	4	4	4	4	4	4	4	176
5	5	5	5	5	5	5	5	4	3	4	4	5	5	5	5	4	5	5	5	5	5	5	5	5	5	5	5	5	5	5	5	5	5	5	4	5	5	5	5	5	5	5	5	213
4	4	4	5	4	4	4	4	4	4	5	4	4	4	4	4	4	4	4	4	4	4	4	4	4	4	4	4	4	4	4	4	4	4	5	3	4	4	4	4	4	4	4	4	178
3	3	3	3	3	3	3	3	3	3	1	3	3	3	3	3	2	2	3	3	2	2	2	3	3	3	3	3	3	3	3	3	3	3	3	3	3	3	3	3	3	3	3	3	125
5	5	5	5	5	5	5	5	5	5	5	5	5	5	4	5	5	5	5	5	5	5	5	5	5	5	5	5	5	5	5	5	5	5	5	5	5	5	5	5	5	5	5	5	219
5	5	5	5	5	5	5	5	5	5	5	5	5	5	5	5	5	5	5	5	5	5	5	5	5	5	5	5	5	5	5	5	5	5	5	5	5	5	5	5	5	5	5	5	220
4	4	4	4	4	4	4	4	4	4	4	4	4	4	4	4	4	4	4	4	4	4	4	4	4	4	4	4	4	4	4	4	4	4	5	4	4	4	4	4	4	4	4	4	177
5	5	5	5	5	5	5	5	5	5	5	5	5	5	5	5	5	5	5	5	5	5	5	5	5	5	5	5	5	5	5	5	5	5	5	5	5	5	5	5	5	5	5	5	220
4	4	4	4	4	4	4	4	4	5	5	4	4	4	4	4	4	4	4	4	4	4	4	4	4	4	4	4	4	4	4	4	4	4	4	4	4	4	4	4	4	4	4	4	178
4	4	4	4	4	4	4	5	5	5	5	5	5	5	5	5	5	5	5	5	5	5	5	5	4	4	4	4	5	5	5	5	5	5	5	5	4	4	5	4	4	4	5	4	203
5	5	5	5	5	5	5	5	5	5	5	5	5	5	5	4	5	5	5	5	5	5	5	4	5	5	5	5	5	5	5	5	5	5	5	5	5	5	5	5	5	5	5	5	218
4	4	4	4	4	4	4	4	4	4	4	4	4	4	4	4	4	4	4	4	4	4	4	4	4	4	4	4	4	4	4	4	4	4	4	4	4	4	4	4	5	5	5	5	180
3	3	3	4	3	4	3	4	4	3	4	3	4	4	3	3	3	3	4	3	3	3	4	4	4	3	4	3	3	3	2	3	3	3	4	4	3	3	3	3	3	3	4	4	147
3	5	4	4	4	4	4	1	3	2	1	3	4	4	4	4	4	4	4	4	2	2	2	1	2	2	2	2	1	2	2	2	2	2	2	3	3	3	3	3	3	4	4	2	126
5	5	5	5	5	5	5	5	5	5	5	5	5	5	5	5	5	5	5	5	5	5	5	5	5	5	5	5	5	5	5	5	5	5	5	5	5	5	5	5	5	5	5	5	220
4	4	4	4	4	4	4	4	4	3	4	4	4	4	4	4	4	4	4	4	3	4	4	4	4	4	4	4	4	4	3	2	3	3	3	4	4	4	4	4	4	4	4	3	167
5	5	5	5	5	5	5	5	5	5	5	5	5	5	5	5	5	5	5	5	5	5	5	5	5	5	5	5	5	5	5	5	5	5	5	5	5	5	5	5	5	5	5	5	220
5	3	4	4	2	5	5	5	5	5	5	3	4	4	5	5	5	4	4	4	4	4	4	3	3	3	3	3	3	4	4	4	4	4	4	3	5	5	5	5	4	5	5	3	180
4	4	4	4	4	4	4	4	4	4	4	4	4	4	4	4	4	4	4	4	4	4	4	4	4	4	4	4	4	4	4	4	4	4	4	4	4	4	4	4	4	4	4	4	176
4	4	4	4	4	4	4	4	4	4	4	4	4	4	4	4	4	4	4	4	4	4	4	4	4	4	4	4	4	4	4	4	4	4	4	4	4	4	4	4	4	4	4	4	176
5	5	5	5	5	5	5	5	5	5	5	5	5	5	5	5	5	5	5	5	5	5	5	5	5	5	5	5	5	5	5	5	5	5	5	5	5	5	5	5	5	5	5	5	220
5	5	5	5	5	5	5	5	5	4	4	4	4	4	4	4	5	5	4	4	5	5	5	5	5	5	5	5	5	5	5	5	5	5	5	4	5	4	4	4	4	4	4	4	203
5	5	5	5	5	5	5	5	5	5	5	5	5	5	5	5	5	5	5	5	5	5	5	5	5	5	5	5	5	5	5	5	5	5	5	5	5	5	5	5	5	5	5	5	220
5	5	5	5	5	5	5	5	5	5	5	5	5	5	5	5	5	5	5	5	5	5	5	5	5	5	5	5	5	5	5	5	5	5	5	5	5	5	5	5	5	5	5	5	220
5	5	5	5	5	5	5	5	5	5	4	5	5	5	5	5	5	5	5	5	4	4	4	4	5	5	5	5	5	5	5	5	5	5	5	5	5	5	5	5	5	5	5	5	215
4	3	4	4	3	3	4	2	3	3	3	3	3	3	3	3	3	4	4	5	4	3	4	4	4	4	4	4	3	3	4	4	4	4	3	4	3	3	4	4	4	4	5	4	158
4	4	4	4	4	4	4	4	4	4	4	4	4	4	4	4	4	4	4	4	4	4	4	4	4	4	4	4	4	4	4	4	4	4	4	4	4	4	4	4	4	4	4	4	176
5	5	5	5	5	5	5	5	5	5	5	5	5	5	5	5	5	4	5	5	5	5	3	4	5	5	5	5	4	4	5	4	4	4	4	4	5	5	5	5	5	5	5	4	208
5	5	5	5	5	5	5	5	5	5	5	5	5	5	5	5	5	5	5	5	5	5	5	5	5	5	5	5	5	5	5	5	5	5	5	5	5	5	5	5	5	5	5	5	220
4	4	4	4	4	4	4	4	4	4	4	4	4	4	4	4	4	4	4	4	4	4	4	4	4	4	4	4	4	4	4	4	4	4	4	4	4	4	4	4	4	4	4	4	176
4	4	4	4	4	4	4	4	4	4	4	4	4	4	4	4	4	4	4	4	4	4	4	4	4	4	4	4	4	4	4	4	4	4	4	4	4	4	4	4	4	4	4	4	176
4	4	4	4	4	4	4	3	4	4	4	3	3	3	4	4	4	4	4	4	4	4	4	3	4	4	4	4	4	4	4	4	4	4	4	3	3	4	4	4	3	3	3	2	164
4	4	4	4	4	4	4	4	4	4	4	4	4	4	4	4	5	4	5	4	5	5	5	5	5	5	5	5	5	5	5	5	5	5	4	4	5	5	5	5	5	5	5	5	200

## Sheet:  Sheet5.Presenteeism
Participants' score of presenteeism
Presenteeism —Item N0.1	Presenteeism —Item N0.2	Presenteeism —Item N0.3	Presenteeism —Item N0.4	Presenteeism —Item N0.5	Presenteeism —Item N0.6	Total Score of Presenteeism
1	1	1	1	1	1	6
3	2	3	2	4	3	17
3	3	3	3	3	3	18
2	2	2	2	4	4	16
3	1	1	1	1	5	12
2	2	2	2	2	2	12
2	2	2	2	2	2	12
2	1	1	1	1	1	7
2	2	2	2	2	2	12
3	3	4	4	4	3	21
2	2	2	2	4	4	16
1	1	1	1	1	1	6
2	2	2	2	2	2	12
2	2	2	2	2	2	12
5	5	5	5	5	5	30
5	5	5	5	5	5	30
4	3	3	4	3	3	20
4	4	4	4	4	4	24
4	4	4	4	4	4	24
4	3	3	3	3	3	19
1	1	1	1	5	5	14
2	2	2	2	2	2	12
2	2	2	2	2	2	12
4	4	4	5	4	4	25
4	3	3	3	3	3	19
1	1	1	1	1	1	6
4	4	4	4	4	4	24
4	4	4	4	4	4	24
2	2	3	2	4	3	16
2	2	2	2	5	5	18
4	4	4	4	5	4	25
5	5	5	5	5	5	30
4	4	4	4	4	4	24
3	4	3	4	3	4	21
2	2	2	2	2	2	12
4	2	4	2	2	2	16
4	4	4	3	3	2	20
4	4	4	4	4	4	24
2	2	2	2	2	2	12
5	5	5	5	5	5	30
2	2	2	2	2	2	12
2	2	2	2	2	2	12
4	2	2	2	2	2	14
4	2	2	2	4	4	18
1	1	1	1	5	5	14
1	1	1	1	1	1	6
5	5	5	5	5	5	30
3	2	2	2	2	2	13
2	2	2	2	2	2	12
5	5	5	5	5	5	30
1	3	3	3	3	3	16
5	5	5	5	5	5	30
1	1	1	1	1	5	10
1	1	1	1	1	1	6
2	2	2	2	4	3	15
5	5	5	5	5	5	30
3	3	3	3	3	3	18
5	5	5	5	5	5	30
1	1	1	1	5	5	14
2	2	2	2	2	2	12
5	5	5	5	5	5	30
4	4	4	4	4	4	24
1	1	1	1	1	1	6
3	3	3	3	3	3	18
4	4	4	4	4	4	24
2	2	2	2	2	2	12
3	3	3	3	3	3	18
1	1	1	1	4	4	12
3	3	3	3	4	4	20
4	4	4	3	3	3	21
3	2	2	2	4	4	17
2	2	2	2	2	2	12
3	2	3	2	4	4	18
1	1	1	1	1	1	6
1	1	1	1	5	5	14
1	1	1	1	1	1	6
2	2	2	2	2	2	12
2	2	2	2	4	4	16
2	2	2	2	4	4	16
2	2	2	2	2	2	12
4	1	1	1	1	1	9
3	2	3	2	4	4	18
4	1	1	1	4	4	15
2	2	2	2	2	2	12
3	3	3	3	3	3	18
2	2	2	2	4	4	16
1	1	1	1	3	2	9
2	2	2	2	2	2	12
3	4	3	3	3	3	19
4	4	4	4	4	4	24
1	1	1	1	1	1	6
3	4	4	4	3	2	20
3	3	3	3	3	3	18
2	2	2	2	2	2	12
4	4	3	3	3	3	20
3	3	4	3	3	4	20
5	4	4	4	4	4	25
3	3	4	4	4	4	22
2	2	2	2	2	4	14
1	1	1	1	5	5	14
1	1	1	1	5	5	14
2	2	2	2	5	5	18
4	2	2	2	2	2	14
2	2	2	2	2	2	12
1	1	1	1	4	4	12
4	4	4	4	4	4	24
4	4	4	4	4	4	24
1	1	1	1	1	1	6
3	1	1	1	4	4	14
4	2	2	2	2	2	14
1	1	1	1	1	1	6
4	4	4	4	4	4	24
4	4	4	4	4	4	24
4	4	4	4	4	4	24
3	2	2	2	5	5	19
2	2	2	2	2	3	13
1	1	1	1	1	1	6
1	1	1	1	1	1	6
1	1	1	1	1	1	6
2	2	2	2	4	4	16
2	2	2	2	4	4	16
1	1	1	1	1	1	6
1	1	1	1	1	1	6
1	1	1	1	1	1	6
2	2	2	2	2	4	14
1	1	1	1	4	4	12
5	5	5	5	5	5	30
1	1	1	1	1	1	6
4	3	3	3	4	3	20
3	2	2	2	2	2	13
3	3	3	3	3	3	18
1	1	1	1	1	1	6
4	4	4	4	4	4	24
3	3	3	3	3	3	18
3	3	3	3	3	3	18
4	2	3	2	3	3	17
3	3	3	3	3	3	18
3	2	4	3	4	4	20
3	2	2	2	2	2	13
5	5	5	5	3	3	26
2	2	2	2	2	2	12
3	3	3	3	3	3	18
1	1	1	1	1	1	6
2	2	2	2	2	2	12
5	2	3	3	4	4	21
4	2	2	2	2	2	14
2	2	2	2	4	4	16
2	2	2	2	3	3	14
3	3	3	3	3	3	18
3	2	2	2	2	2	13
2	2	2	2	3	3	14
1	1	1	1	1	1	6
5	5	5	5	5	5	30
5	3	3	4	4	4	23
2	2	2	2	2	2	12
3	3	3	3	3	3	18
2	2	2	2	2	2	12
3	3	3	3	3	3	18
2	2	2	2	2	2	12
2	2	2	2	4	4	16
2	2	3	3	3	4	17
3	1	1	1	1	1	8
2	2	2	2	2	2	12
3	1	2	1	2	2	11
5	5	5	5	5	5	30
3	3	3	3	3	3	18
3	3	3	3	3	3	18
2	2	2	2	2	3	13
3	3	3	3	4	4	20
1	1	1	1	1	1	6
1	1	1	1	4	4	12
2	2	2	2	2	2	12
3	3	3	3	3	3	18
1	2	1	1	5	5	15
3	2	2	2	2	2	13
1	1	1	1	4	5	13
1	1	1	1	1	1	6
2	2	2	2	2	2	12
2	4	4	4	4	4	22
4	2	2	2	2	2	14
3	3	2	2	2	2	14
4	1	1	1	1	4	12
1	1	1	1	1	1	6
3	3	3	2	2	4	17
3	2	3	2	4	3	17
2	2	2	2	2	2	12
4	5	5	5	3	3	25
1	1	1	1	5	5	14
3	3	3	3	3	3	18
3	3	3	3	3	3	18
5	5	5	5	5	5	30
5	2	3	1	3	2	16
2	2	2	2	2	2	12
1	1	1	1	1	1	6
4	2	2	2	2	2	14
4	3	3	3	4	4	21
5	5	5	5	5	5	30
2	2	2	2	5	5	18
2	2	2	2	2	2	12
3	2	2	2	2	2	13
1	1	1	1	1	1	6
1	1	1	1	5	5	14
2	1	1	1	1	1	7
2	2	2	2	2	2	12
3	2	2	2	2	2	13
2	2	2	2	2	1	11
3	4	4	4	2	3	20
4	4	4	4	4	4	24
2	2	2	2	4	4	16
1	1	1	1	4	4	12
2	1	1	1	1	1	7
1	1	1	1	1	1	6
4	2	2	2	3	3	16
3	4	3	3	3	3	19
1	1	1	1	1	1	6
2	2	2	2	4	4	16
5	5	5	5	5	5	30
5	3	5	5	5	4	27
3	2	2	2	2	3	14
4	4	4	4	4	4	24
4	3	4	3	4	3	21
2	2	2	2	4	4	16
1	1	1	1	1	1	6
1	1	1	1	1	1	6
3	3	3	3	3	3	18
3	3	3	3	3	3	18
2	2	2	2	2	4	14
2	2	2	2	2	2	12
2	1	1	4	4	3	15
4	4	4	4	4	4	24
2	2	2	2	4	4	16
2	2	2	2	2	2	12
5	5	5	5	5	5	30
4	4	4	4	4	4	24
4	2	4	2	4	3	19
4	3	3	3	3	3	19
4	4	4	4	4	4	24
2	2	2	2	2	3	13
2	2	2	2	4	3	15
2	2	2	2	2	4	14
4	4	4	4	4	4	24
3	3	3	3	3	3	18
1	1	1	3	4	4	14
3	3	3	3	3	3	18
4	3	4	3	4	3	21
4	4	4	4	4	4	24
2	1	1	1	1	1	7
1	1	1	1	4	4	12
4	4	4	4	4	4	24
2	2	2	2	3	3	14
2	2	2	2	2	2	12
1	1	1	1	1	1	6
1	1	1	2	3	3	11
5	5	5	5	5	5	30
3	2	2	2	2	2	13
2	1	1	1	4	4	13
1	1	1	1	4	5	13
5	5	5	5	5	5	30
5	5	5	5	1	1	22
2	2	2	2	4	4	16
3	2	4	3	4	3	19
1	1	1	1	3	4	11
1	1	1	1	4	3	11
3	2	2	2	4	4	17
4	3	3	3	3	3	19
5	5	5	4	4	4	27
2	2	2	2	2	2	12
5	3	5	5	5	5	28
3	1	2	2	2	4	14
3	3	3	4	1	1	15
3	3	3	3	3	3	18
2	2	2	2	2	2	12
1	1	2	1	3	3	11
4	2	2	2	3	3	16
2	1	1	1	1	1	7
2	3	3	3	3	3	17
2	2	2	2	2	2	12
2	2	2	2	2	2	12
2	2	2	2	2	4	14
2	2	2	2	4	3	15
5	4	4	4	2	2	21
2	2	2	2	4	4	16
5	5	5	5	1	1	22
2	2	2	2	2	2	12
4	1	1	1	4	4	15
3	4	4	4	4	4	23
2	2	2	2	4	4	16
2	2	2	2	2	2	12
4	1	4	2	4	4	19
4	4	4	4	4	4	24
5	4	5	4	5	3	26
3	3	3	3	3	3	18
1	2	2	2	2	2	11
2	1	1	1	2	4	11
2	2	2	2	3	2	13
2	1	1	2	3	3	12
5	4	3	2	2	2	18
1	1	1	1	1	1	6
4	4	3	3	3	3	20
5	4	4	4	4	4	25
1	1	1	1	1	1	6
3	3	3	3	3	3	18
5	5	5	5	5	5	30
1	1	1	1	5	5	14
2	3	3	3	3	3	17
2	2	2	2	2	2	12
3	3	3	3	3	3	18
2	2	2	2	2	2	12
2	2	2	2	2	4	14
4	4	4	4	4	2	22
1	1	1	1	1	1	6
2	5	5	5	5	5	27
1	1	1	1	4	4	12
2	2	2	2	2	2	12
5	5	5	5	5	5	30
2	2	2	2	2	2	12
2	1	1	1	4	4	13
3	2	4	1	4	3	17
4	4	4	4	4	4	24
2	2	2	2	4	2	14
1	1	1	2	5	5	15
1	1	1	1	5	5	14
3	2	2	2	3	3	15
1	1	1	1	1	1	6
5	4	4	4	4	4	25
2	2	2	2	3	4	15
1	1	1	1	1	1	6
5	3	4	4	2	2	20
1	1	1	1	1	1	6
3	3	3	3	3	3	18
4	3	4	2	4	3	20
1	4	3	4	3	3	18
4	4	4	4	3	3	22
2	2	2	2	2	2	12
3	3	3	3	3	3	18
2	2	1	1	3	3	12
4	3	4	4	4	3	22
2	2	2	2	4	4	16
3	2	2	2	2	2	13
1	1	1	1	4	3	11
2	2	2	2	2	2	12
2	2	1	1	4	4	14
3	3	3	3	3	4	19
3	3	4	4	3	3	20
2	2	2	2	4	4	16
2	2	2	2	4	4	16
2	2	2	2	4	4	16
1	1	1	1	1	1	6
2	4	4	4	4	4	22
3	3	3	3	3	3	18
5	3	5	3	4	4	24
4	2	2	2	2	2	14
2	2	2	2	2	2	12
1	1	1	1	1	1	6
4	2	2	2	2	2	14
4	2	2	2	3	3	16
3	3	3	3	3	3	18
2	2	2	2	3	3	14
1	1	1	1	1	1	6
2	2	2	2	2	2	12
1	1	1	1	4	4	12
4	2	4	3	4	3	20
3	3	3	3	3	3	18
4	4	4	4	4	4	24
2	2	2	2	2	2	12
5	2	3	2	5	5	22
2	2	2	2	3	3	14
3	2	2	2	3	3	15
2	2	2	2	2	2	12
2	1	1	1	1	1	7
3	3	3	3	3	3	18
3	3	3	3	3	3	18
2	2	2	2	2	4	14
1	1	1	1	1	1	6
3	3	3	3	3	3	18
1	1	1	1	1	1	6
2	2	2	2	2	4	14
4	2	4	2	4	3	19
3	2	4	4	4	3	20
1	1	1	1	1	1	6
1	1	1	1	4	4	12
2	3	3	3	3	3	17
3	3	3	3	3	3	18
1	1	1	1	1	1	6
1	1	1	1	3	3	10
3	4	4	4	4	4	23
4	4	4	4	4	4	24
2	2	2	2	2	2	12
2	1	1	1	1	1	7
4	4	4	4	3	3	22
2	2	2	2	2	1	11
4	4	4	4	4	4	24
1	1	1	1	1	1	6
2	2	2	2	2	2	12
2	2	2	2	3	3	14
1	1	1	1	4	4	12
4	4	4	4	4	4	24
4	4	4	4	4	4	24
1	1	1	1	5	5	14
2	2	2	2	2	2	12
2	4	4	4	3	3	20
1	1	1	1	1	1	6
2	2	2	2	4	4	16
1	1	1	1	4	3	11
1	1	1	1	1	1	6
5	4	4	3	4	4	24
5	5	5	5	5	5	30
1	1	1	1	1	1	6
2	2	2	3	3	3	15
1	2	2	2	4	4	15
3	2	2	2	2	3	14
1	1	1	1	4	4	12
1	2	2	2	2	2	11
1	1	1	1	5	5	14
2	2	2	2	3	3	14
2	2	2	2	2	2	12
4	4	4	4	2	2	20
2	2	2	2	3	3	14
4	4	5	4	3	3	23
1	1	1	1	1	1	6
5	2	3	3	4	4	21
3	3	3	3	3	3	18
3	3	3	3	3	3	18
2	2	2	2	4	4	16
2	2	2	2	2	2	12
1	1	1	1	1	1	6
5	5	5	5	5	5	30
2	2	3	2	4	4	17
2	2	2	2	2	2	12
3	3	3	3	3	3	18
3	3	3	3	3	3	18
2	2	2	2	4	4	16
2	1	1	1	1	1	7
2	2	2	2	4	4	16
1	2	3	3	4	4	17
2	2	2	2	2	2	12
